# Supplementary material for: Aqua­(2,2′-bipyridine-κ2 N,N′)bis­(thio­phene-2-carboxyl­ato-κO)copper(II)
Source: Acta Crystallogr Sect E Struct Rep Online. 2009 Jul 11;65(Pt 8):m909–10. doi: 10.1107/S1600536809026713 (PMC2977207; doi:10.1107/S1600536809026713)
Supplement: Supplementary file 1 [file e-65-0m909-sup1.cif]

##############################################################################
###                                                                        ###
###        Electronic paper (Acta Crystallographica Section E)             ###
###                                                                        ###
##############################################################################
#                                                                            #
# This CIF contains the data in a paper accepted for publication in Acta     #
# Crystallographica Section E. It conforms to the requirements of Notes      #
# for Authors for Section E, and has been peer reviewed under the auspices   #
# of the IUCr Commission on Journals.                                        #
#                                                                            #
# Full details of the Crystallographic Information File format               #
# are given in the paper "The Crystallographic Information File (CIF):       #
# a New Standard Archive File for Crystallography" by S. R. Hall, F. H.      #
# Allen and I. D. Brown [Acta Cryst. (1991), A47, 655-685].                  #
#                                                                            #
# The current version of the core CIF dictionary is obtainable from          #
# ftp://ftp.iucr.org/pub/cif_core.dic. The current version number is 2.4.    #
#                                                                            #
# Software is freely available for graphical display of the structure(s) in  #
# this CIF.  For information consult the CIF home page http://www.iucr.org/  #
# cif/home.html                                                              #
#                                                                            #
# This file may be used for bona fide research purposes within the           #
# scientific community so long as proper attribution is given to the journal # 
# article from which it was obtained.                                        #
#                                                                            #
##############################################################################
                                             
data_I
_audit_creation_method     SHELXL-97
_chemical_name_systematic
;
Aqua(2,2'-bipyridine-\k^2^<i>N</i>,<i>N</i>')bis(thiophene-2-carboxylato-
\k<i>O</i>)copper(II)
;
_chemical_name_common     ?
_chemical_formula_moiety     'C20 H16 Cu N2 O5 S2'
_chemical_formula_sum     'C20 H16 Cu N2 O5 S2'
_chemical_formula_iupac     '[Cu (C5 H3 O2 S)2 (C10 H8 N2) (H2 O)]'
_chemical_formula_weight     492.01
_chemical_melting_point     ?
_symmetry_cell_setting     monoclinic
_symmetry_space_group_name_H-M     'P 21/c'
_symmetry_space_group_name_Hall     '-P 2ybc'
loop_
    _symmetry_equiv_pos_as_xyz
    'x, y, z'
    '-x, y+1/2, -z+1/2'
    '-x, -y, -z'
    'x, -y-1/2, z-1/2'
_cell_length_a     6.8458(5)
_cell_length_b     18.3799(15)
_cell_length_c     16.8421(12)
_cell_angle_alpha     90.00
_cell_angle_beta     101.5164(19)
_cell_angle_gamma     90.00
_cell_volume     2076.5(3)
_cell_formula_units_Z     4
_cell_measurement_reflns_used     28386
_cell_measurement_theta_min     3.035
_cell_measurement_theta_max     27.5
_cell_measurement_temperature     123(2)
_exptl_crystal_description     column
_exptl_crystal_colour     blue
_exptl_crystal_size_max     0.35
_exptl_crystal_size_mid     0.22
_exptl_crystal_size_min     0.18
_exptl_crystal_density_diffrn     1.574
_exptl_crystal_density_meas     ?
_exptl_crystal_density_method     'not measured'
_exptl_crystal_F_000     1004
_exptl_absorpt_coefficient_mu     1.288
_exptl_absorpt_correction_type     multi-scan
_exptl_absorpt_process_details     '(<i>ABSCOR</i>; Higashi, 1995)'
_exptl_absorpt_correction_T_min     0.6613
_exptl_absorpt_correction_T_max     0.8013
_exptl_special_details
;
IR (ATR): 3315 (m, br, \nO-H, H-bonded), 3075 (m, sh, \nC-H, aromatic), 3115 (m,
sh) 1557 (s, sh, \n<i>~asym~</i>CO~2~, ionically bonded to COO-Cu), 1520 (s,
sh, \n<i>~asym~</i>CO~2~, intramolecularly H-bonded), 1470 (m, sh) 1422 (s,
sh) 1370 (s, sh, \n<i>~sym~</i>CO~2~), 1336 (m, sh) (\nC-O, free), 1312 (w,
br, \nC-O^...^H---O, H-bonded), 1224 (m, sh, \nC-O), 1115 (s, sh, \nC-N), 1056
(m, sh), 1026 (s, sh), 982 (m, sh), 911 (m, sh), 860 (s, sh), 808 (m, sh), 770
(s, sh), 713 (s, sh), 659 (w, sh), 631 (w, br), 539 (w, sh, \nCu-O), 506 (m,
sh), 461 (m, sh), 412 (s, sh, \nCu-N) cm^-1^.
;
_diffrn_ambient_temperature     123(2)
_diffrn_radiation_type     MoK\a
_diffrn_radiation_wavelength     0.71073
_diffrn_radiation_source     'fine-focus sealed tube'
_diffrn_radiation_monochromator     graphite
_diffrn_measurement_device_type     'Rigaku R-AXIS Spider image-plate detector'
_diffrn_measurement_method     \w
_diffrn_detector_area_resol_mean     ?
_diffrn_reflns_number     32855
_diffrn_reflns_av_R_equivalents     0.0339
_diffrn_reflns_av_sigmaI/netI     0.0175
_diffrn_reflns_theta_min     3.04
_diffrn_reflns_theta_max     26.35
_diffrn_reflns_theta_full     26.35
_diffrn_measured_fraction_theta_max     0.996
_diffrn_measured_fraction_theta_full     0.996
_diffrn_reflns_limit_h_min     -8
_diffrn_reflns_limit_h_max     8
_diffrn_reflns_limit_k_min     -22
_diffrn_reflns_limit_k_max     22
_diffrn_reflns_limit_l_min     -21
_diffrn_reflns_limit_l_max     21
_diffrn_standards_number     ?
_diffrn_standards_interval_count     ?
_diffrn_standards_interval_time     ?
_diffrn_standards_decay_%     ?
_refine_special_details
;
Refinement of <i>F</i>^2^ against ALL reflections. The weighted <i>R</i>-factor
<i>wR</i> and goodness of fit <i>S</i> are based on <i>F</i>^2^, conventional
<i>R</i>-factors <i>R</i> are based on <i>F</i>, with <i>F</i> set to zero for
negative <i>F</i>^2^. The threshold expression of <i>F</i>^2^ >
\s(<i>F</i>^2^) is used only for calculating <i>R</i>-factors(gt) <i>etc</i>.
and is not relevant to the choice of reflections for refinement.
<i>R</i>-factors based on <i>F</i>^2^ are statistically about twice as large
as those based on <i>F</i>, and <i>R</i>- factors based on ALL data will be
even larger.
;
_reflns_number_total     4224
_reflns_number_gt     3637
_reflns_threshold_expression     I>2\s(I)
_refine_ls_structure_factor_coef     Fsqd
_refine_ls_matrix_type     full
_refine_ls_R_factor_all     0.0448
_refine_ls_R_factor_gt     0.0368
_refine_ls_wR_factor_gt     0.0945
_refine_ls_wR_factor_ref     0.0989
_refine_ls_goodness_of_fit_ref     1.054
_refine_ls_restrained_S_all     1.054
_refine_ls_number_reflns     4224
_refine_ls_number_parameters     277
_refine_ls_number_restraints     0
_refine_ls_hydrogen_treatment     mixed
_refine_ls_weighting_scheme     calc
_refine_ls_weighting_details
         'calc w=1/[\s^2^(Fo^2^)+(0.0489P)^2^+2.2127P] where P=(Fo^2^+2Fc^2^)/3'
_atom_sites_solution_hydrogens     geom
_atom_sites_solution_primary     direct
_atom_sites_solution_secondary     difmap
_refine_ls_shift/su_max     0.000
_refine_ls_shift/su_mean     0.000
_refine_diff_density_max     0.636
_refine_diff_density_min     -0.595
_refine_ls_extinction_method     none
_refine_ls_extinction_coef     ?
loop_
    _atom_type_symbol
    _atom_type_description
    _atom_type_scat_dispersion_real
    _atom_type_scat_dispersion_imag
    _atom_type_scat_source
    'C' 'C' 0.0033 0.0016
                         'International Tables Vol C Tables 4.2.6.8 and 6.1.1.4'
    'H' 'H' 0.0000 0.0000
                         'International Tables Vol C Tables 4.2.6.8 and 6.1.1.4'
    'Cu' 'Cu' 0.3201 1.2651
                         'International Tables Vol C Tables 4.2.6.8 and 6.1.1.4'
    'N' 'N' 0.0061 0.0033
                         'International Tables Vol C Tables 4.2.6.8 and 6.1.1.4'
    'O' 'O' 0.0106 0.0060
                         'International Tables Vol C Tables 4.2.6.8 and 6.1.1.4'
    'S' 'S' 0.1246 0.1234
                         'International Tables Vol C Tables 4.2.6.8 and 6.1.1.4'
_computing_data_collection     'D*TREK in CrystalClear (Rigaku, 2007)'
_computing_cell_refinement     'FSPROC in CrystalClear (Rigaku, 2007)'
_computing_data_reduction     'FSPROC in CrystalClear (Rigaku, 2007)'
_computing_structure_solution     'SHELXS97 (Sheldrick, 2008)'
_computing_structure_refinement     'SHELXL97 (Sheldrick, 2008)'
_computing_molecular_graphics     'DIAMOND (Crystal Impact, 2009)'
_computing_publication_material     'publCIF (Westrip, 2009)'
loop_
    _atom_site_type_symbol
    _atom_site_label
    _atom_site_fract_x
    _atom_site_fract_y
    _atom_site_fract_z
    _atom_site_U_iso_or_equiv
    _atom_site_adp_type
    _atom_site_calc_flag
    _atom_site_refinement_flags
    _atom_site_occupancy
    _atom_site_disorder_assembly
    _atom_site_disorder_group
    Cu Cu 0.67488(4) 0.151034(16) 0.393556(18) 0.02638(11) Uani d . 1 . .
    S S1 0.63575(13) 0.46085(4) 0.37885(5) 0.0465(2) Uani d . 1 . .
    S S2 0.31914(12) 0.17767(6) 0.10820(5) 0.0497(2) Uani d . 1 . .
    O O1 0.5925(3) 0.25157(10) 0.40169(12) 0.0373(4) Uani d . 1 . .
    O O2 0.8271(3) 0.31699(10) 0.35780(12) 0.0355(4) Uani d . 1 . .
    O O3 0.5534(3) 0.15076(10) 0.27585(11) 0.0331(4) Uani d . 1 . .
    O O4 0.2930(3) 0.12147(11) 0.32959(11) 0.0351(4) Uani d . 1 . .
    O O5 0.9860(3) 0.18398(12) 0.38761(14) 0.0391(5) Uani d . 1 . .
    H H5A 0.964(6) 0.221(2) 0.374(2) 0.059 Uiso d . 1 . .
    H H5B 1.062(6) 0.168(2) 0.368(2) 0.059 Uiso d . 1 . .
    N N1 0.7125(3) 0.04250(12) 0.39954(12) 0.0266(4) Uani d . 1 . .
    N N2 0.7215(3) 0.13725(11) 0.51474(12) 0.0277(4) Uani d . 1 . .
    C C1 0.7038(4) -0.00185(15) 0.33635(17) 0.0340(6) Uani d . 1 . .
    H H1 0.6855 0.0186 0.2836 0.041 Uiso calc R 1 . .
    C C2 0.7204(4) -0.07660(16) 0.34483(19) 0.0391(6) Uani d . 1 . .
    H H2 0.7140 -0.1069 0.2987 0.047 Uiso calc R 1 . .
    C C3 0.7463(4) -0.10622(15) 0.4214(2) 0.0395(7) Uani d . 1 . .
    H H3 0.7583 -0.1574 0.4288 0.047 Uiso calc R 1 . .
    C C4 0.7545(4) -0.06063(14) 0.48737(18) 0.0324(6) Uani d . 1 . .
    H H4 0.7713 -0.0802 0.5405 0.039 Uiso calc R 1 . .
    C C5 0.7381(3) 0.01361(13) 0.47514(15) 0.0256(5) Uani d . 1 . .
    C C6 0.7470(3) 0.06754(13) 0.54036(15) 0.0252(5) Uani d . 1 . .
    C C7 0.7786(4) 0.05039(16) 0.62249(16) 0.0331(6) Uani d . 1 . .
    H H7 0.7931 0.0011 0.6398 0.040 Uiso calc R 1 . .
    C C8 0.7884(4) 0.10584(18) 0.67850(17) 0.0398(7) Uani d . 1 . .
    H H8 0.8117 0.0951 0.7348 0.048 Uiso calc R 1 . .
    C C9 0.7643(5) 0.17670(18) 0.65216(18) 0.0423(7) Uani d . 1 . .
    H H9 0.7712 0.2155 0.6899 0.051 Uiso calc R 1 . .
    C C10 0.7296(4) 0.19039(15) 0.56982(17) 0.0371(6) Uani d . 1 . .
    H H10 0.7108 0.2393 0.5516 0.045 Uiso calc R 1 . .
    C C11 0.6649(4) 0.30992(14) 0.37863(14) 0.0289(5) Uani d . 1 . .
    C C12 0.5375(4) 0.37527(14) 0.38065(15) 0.0300(5) Uani d . 1 . .
    C C13 0.3272(5) 0.37346(17) 0.38295(17) 0.0406(7) Uani d . 1 . .
    H H13 0.2457 0.3316 0.3830 0.049 Uiso calc R 1 . .
    C C14 0.2658(5) 0.45070(18) 0.3853(2) 0.0508(8) Uani d . 1 . .
    H H14 0.1336 0.4647 0.3878 0.061 Uiso calc R 1 . .
    C C15 0.4127(5) 0.49975(17) 0.3835(2) 0.0488(8) Uani d . 1 . .
    H H15 0.3930 0.5509 0.3847 0.059 Uiso calc R 1 . .
    C C16 0.3672(4) 0.13855(13) 0.27060(15) 0.0285(5) Uani d . 1 . .
    C C17 0.2351(4) 0.14483(13) 0.18962(16) 0.0300(5) Uani d . 1 . .
    C C18 0.0315(4) 0.12344(15) 0.16881(17) 0.0351(6) Uani d . 1 . .
    H H18 -0.0438 0.1036 0.2053 0.042 Uiso calc R 1 . .
    C C19 -0.0425(5) 0.13653(18) 0.0838(2) 0.0492(8) Uani d . 1 . .
    H H19 -0.1754 0.1259 0.0573 0.059 Uiso calc R 1 . .
    C C20 0.0926(5) 0.1648(2) 0.04594(19) 0.0513(8) Uani d . 1 . .
    H H20 0.0657 0.1767 -0.0101 0.062 Uiso calc R 1 . .
loop_
    _atom_site_aniso_label
    _atom_site_aniso_U_11
    _atom_site_aniso_U_22
    _atom_site_aniso_U_33
    _atom_site_aniso_U_12
    _atom_site_aniso_U_13
    _atom_site_aniso_U_23
    Cu 0.02852(17) 0.02612(17) 0.02524(17) 0.00260(12) 0.00714(12) 0.00575(12)
    S1 0.0513(5) 0.0344(4) 0.0543(5) 0.0013(3) 0.0115(4) 0.0014(3)
    S2 0.0458(4) 0.0696(6) 0.0346(4) 0.0073(4) 0.0100(3) 0.0159(4)
    O1 0.0436(11) 0.0269(9) 0.0451(11) 0.0056(8) 0.0177(9) 0.0092(8)
    O2 0.0343(10) 0.0339(10) 0.0397(11) 0.0042(8) 0.0108(8) 0.0075(8)
    O3 0.0298(9) 0.0420(11) 0.0278(9) 0.0031(8) 0.0064(7) 0.0086(8)
    O4 0.0352(10) 0.0409(11) 0.0318(10) 0.0069(8) 0.0131(8) 0.0117(8)
    O5 0.0311(10) 0.0376(11) 0.0523(13) 0.0088(9) 0.0172(9) 0.0111(10)
    N1 0.0231(10) 0.0294(11) 0.0269(11) 0.0020(8) 0.0041(8) 0.0024(8)
    N2 0.0280(10) 0.0299(11) 0.0261(11) -0.0029(9) 0.0078(8) 0.0020(9)
    C1 0.0312(13) 0.0391(14) 0.0308(14) 0.0027(11) 0.0042(11) -0.0032(11)
    C2 0.0318(14) 0.0390(15) 0.0462(17) 0.0003(12) 0.0070(12) -0.0111(13)
    C3 0.0303(14) 0.0276(13) 0.0612(19) -0.0002(11) 0.0102(13) -0.0010(13)
    C4 0.0243(12) 0.0282(13) 0.0446(15) 0.0018(10) 0.0061(11) 0.0085(11)
    C5 0.0163(10) 0.0302(12) 0.0298(12) -0.0006(9) 0.0031(9) 0.0050(10)
    C6 0.0186(11) 0.0306(12) 0.0265(12) -0.0020(9) 0.0047(9) 0.0050(10)
    C7 0.0273(12) 0.0415(15) 0.0300(13) -0.0001(11) 0.0044(10) 0.0094(11)
    C8 0.0358(15) 0.0585(18) 0.0254(13) -0.0037(13) 0.0064(11) 0.0026(13)
    C9 0.0448(16) 0.0499(17) 0.0327(15) -0.0066(14) 0.0088(12) -0.0107(13)
    C10 0.0449(16) 0.0333(14) 0.0347(15) -0.0039(12) 0.0115(12) -0.0035(12)
    C11 0.0346(14) 0.0301(13) 0.0207(12) 0.0040(11) 0.0024(10) 0.0043(10)
    C12 0.0379(14) 0.0268(12) 0.0257(12) 0.0017(11) 0.0073(10) 0.0048(10)
    C13 0.0475(16) 0.0420(16) 0.0388(15) 0.0290(14) 0.0243(13) 0.0167(13)
    C14 0.0514(19) 0.0436(17) 0.064(2) 0.0156(15) 0.0272(17) 0.0092(15)
    C15 0.063(2) 0.0322(15) 0.0548(19) 0.0135(14) 0.0199(16) 0.0066(14)
    C16 0.0322(13) 0.0258(12) 0.0285(13) 0.0059(10) 0.0088(10) 0.0048(10)
    C17 0.0350(14) 0.0272(12) 0.0280(13) 0.0054(11) 0.0067(11) 0.0058(10)
    C18 0.0321(13) 0.0338(14) 0.0334(14) 0.0017(11) -0.0081(11) 0.0038(11)
    C19 0.0461(17) 0.0504(18) 0.0441(18) -0.0021(15) -0.0081(14) 0.0014(15)
    C20 0.056(2) 0.066(2) 0.0277(15) 0.0155(17) -0.0012(14) 0.0041(14)
_geom_special_details
;
All e.s.d.'s (except the e.s.d. in the dihedral angle between two l.s. planes)
are estimated using the full covariance matrix. The cell e.s.d.'s are taken
into account individually in the estimation of e.s.d.'s in distances, angles
and torsion angles; correlations between e.s.d.'s in cell parameters are only
used when they are defined by crystal symmetry. An approximate (isotropic)
treatment of cell e.s.d.'s is used for estimating e.s.d.'s involving l.s.
planes.
;
loop_
    _geom_bond_atom_site_label_1
    _geom_bond_atom_site_label_2
    _geom_bond_site_symmetry_2
    _geom_bond_distance
    _geom_bond_publ_flag
    Cu O1 . 1.9447(18) y
    Cu O3 . 1.9909(19) y
    Cu N1 . 2.011(2) y
    Cu N2 . 2.018(2) y
    Cu O5 . 2.236(2) y
    S1 C15 . 1.702(3) ?
    S1 C12 . 1.714(3) ?
    S2 C17 . 1.700(3) ?
    S2 C20 . 1.706(3) ?
    O1 C11 . 1.274(3) ?
    O2 C11 . 1.236(3) ?
    O3 C16 . 1.280(3) ?
    O4 C16 . 1.243(3) ?
    O5 H5A . 0.73(4) ?
    O5 H5B . 0.73(4) ?
    N1 C1 . 1.332(3) ?
    N1 C5 . 1.358(3) ?
    N2 C10 . 1.340(3) ?
    N2 C6 . 1.352(3) ?
    C1 C2 . 1.384(4) ?
    C1 H1 . 0.9500 ?
    C2 C3 . 1.378(4) ?
    C2 H2 . 0.9500 ?
    C3 C4 . 1.384(4) ?
    C3 H3 . 0.9500 ?
    C4 C5 . 1.381(3) ?
    C4 H4 . 0.9500 ?
    C5 C6 . 1.472(4) ?
    C6 C7 . 1.393(3) ?
    C7 C8 . 1.381(4) ?
    C7 H7 . 0.9500 ?
    C8 C9 . 1.375(4) ?
    C8 H8 . 0.9500 ?
    C9 C10 . 1.383(4) ?
    C9 H9 . 0.9500 ?
    C10 H10 . 0.9500 ?
    C11 C12 . 1.489(4) ?
    C12 C13 . 1.448(4) ?
    C13 C14 . 1.483(4) ?
    C13 H13 . 0.9500 ?
    C14 C15 . 1.355(5) ?
    C14 H14 . 0.9500 ?
    C15 H15 . 0.9500 ?
    C16 C17 . 1.483(4) ?
    C17 C18 . 1.423(4) ?
    C18 C19 . 1.440(4) ?
    C18 H18 . 0.9500 ?
    C19 C20 . 1.330(5) ?
    C19 H19 . 0.9500 ?
    C20 H20 . 0.9500 ?
loop_
    _geom_angle_atom_site_label_1
    _geom_angle_atom_site_label_2
    _geom_angle_atom_site_label_3
    _geom_angle_site_symmetry_1
    _geom_angle_site_symmetry_3
    _geom_angle
    _geom_angle_publ_flag
    O1 Cu O3 . . 90.18(8) y
    O1 Cu N1 . . 167.13(8) y
    O3 Cu N1 . . 94.08(8) y
    O1 Cu N2 . . 92.15(8) y
    O3 Cu N2 . . 163.16(8) y
    N1 Cu N2 . . 80.33(8) y
    O1 Cu O5 . . 92.18(8) y
    O3 Cu O5 . . 99.70(8) y
    N1 Cu O5 . . 99.04(8) y
    N2 Cu O5 . . 96.87(8) y
    C15 S1 C12 . . 91.48(15) ?
    C17 S2 C20 . . 91.96(15) ?
    C11 O1 Cu . . 129.96(17) ?
    C16 O3 Cu . . 106.35(16) ?
    Cu O5 H5A . . 97(3) ?
    Cu O5 H5B . . 133(3) ?
    H5A O5 H5B . . 110(4) ?
    C1 N1 C5 . . 119.1(2) ?
    C1 N1 Cu . . 125.59(18) ?
    C5 N1 Cu . . 115.21(17) ?
    C10 N2 C6 . . 119.0(2) ?
    C10 N2 Cu . . 125.80(18) ?
    C6 N2 Cu . . 115.21(17) ?
    N1 C1 C2 . . 122.4(3) ?
    N1 C1 H1 . . 118.8 ?
    C2 C1 H1 . . 118.8 ?
    C3 C2 C1 . . 118.8(3) ?
    C3 C2 H2 . . 120.6 ?
    C1 C2 H2 . . 120.6 ?
    C2 C3 C4 . . 119.3(3) ?
    C2 C3 H3 . . 120.4 ?
    C4 C3 H3 . . 120.4 ?
    C5 C4 C3 . . 119.3(3) ?
    C5 C4 H4 . . 120.4 ?
    C3 C4 H4 . . 120.4 ?
    N1 C5 C4 . . 121.2(2) ?
    N1 C5 C6 . . 114.5(2) ?
    C4 C5 C6 . . 124.3(2) ?
    N2 C6 C7 . . 121.1(2) ?
    N2 C6 C5 . . 114.6(2) ?
    C7 C6 C5 . . 124.3(2) ?
    C8 C7 C6 . . 119.2(3) ?
    C8 C7 H7 . . 120.4 ?
    C6 C7 H7 . . 120.4 ?
    C9 C8 C7 . . 119.5(3) ?
    C9 C8 H8 . . 120.3 ?
    C7 C8 H8 . . 120.3 ?
    C8 C9 C10 . . 118.8(3) ?
    C8 C9 H9 . . 120.6 ?
    C10 C9 H9 . . 120.6 ?
    N2 C10 C9 . . 122.5(3) ?
    N2 C10 H10 . . 118.8 ?
    C9 C10 H10 . . 118.8 ?
    O2 C11 O1 . . 126.9(2) ?
    O2 C11 C12 . . 119.0(2) ?
    O1 C11 C12 . . 114.0(2) ?
    C13 C12 C11 . . 124.9(2) ?
    C13 C12 S1 . . 114.7(2) ?
    C11 C12 S1 . . 120.4(2) ?
    C12 C13 C14 . . 105.5(3) ?
    C12 C13 H13 . . 127.3 ?
    C14 C13 H13 . . 127.3 ?
    C15 C14 C13 . . 114.9(3) ?
    C15 C14 H14 . . 122.5 ?
    C13 C14 H14 . . 122.5 ?
    C14 C15 S1 . . 113.4(2) ?
    C14 C15 H15 . . 123.3 ?
    S1 C15 H15 . . 123.3 ?
    O4 C16 O3 . . 123.3(2) ?
    O4 C16 C17 . . 118.9(2) ?
    O3 C16 C17 . . 117.8(2) ?
    C18 C17 C16 . . 126.3(2) ?
    C18 C17 S2 . . 111.8(2) ?
    C16 C17 S2 . . 121.8(2) ?
    C17 C18 C19 . . 109.4(3) ?
    C17 C18 H18 . . 125.3 ?
    C19 C18 H18 . . 125.3 ?
    C20 C19 C18 . . 113.7(3) ?
    C20 C19 H19 . . 123.2 ?
    C18 C19 H19 . . 123.2 ?
    C19 C20 S2 . . 113.2(2) ?
    C19 C20 H20 . . 123.4 ?
    S2 C20 H20 . . 123.4 ?
loop_
    _geom_hbond_atom_site_label_D
    _geom_hbond_atom_site_label_H
    _geom_hbond_atom_site_label_A
    _geom_hbond_site_symmetry_A
    _geom_hbond_distance_DH
    _geom_hbond_distance_HA
    _geom_hbond_distance_DA
    _geom_hbond_angle_DHA
    O5 H5A O2 . 0.73(4) 1.99(4) 2.682(3) 160(4)
    O5 H5B O4 1_655 0.73(4) 2.02(4) 2.741(3) 171(4)
data_global
_journal_date_recd_electronic     2009-06-22
_journal_date_accepted     2009-07-08
_journal_name_full     'Acta Crystallographica, Section E'
_journal_year     2009
_journal_volume     65
_journal_issue      8
_journal_page_first     m909
_journal_page_last     m910
_journal_paper_category     QM
_journal_coeditor_code     FJ2230
_publ_contact_author_name     'Prof. Dr. Christoph Janiak'
_publ_contact_author_address
;
Institut f\"ur Anorganische und Analytische Chemie
Universit\"at Freiburg
Albertstr. 21
D-79104 Freiburg
Germany
;
_publ_contact_author_email     'janiak@uni-freiburg.de'
_publ_contact_author_fax     '+49 761 203 6147'
_publ_contact_author_phone     '+49 761 203 6127'
_publ_section_title
;\
Aqua(2,2'-bipyridine-\k^2^<i>N</i>,<i>N</i>')bis(thiophene-2-carboxylato-\
\k<i>O</i>)copper(II)
;
loop_
    _publ_author_name
    _publ_author_footnote
    _publ_author_address
    'Mahmoud, Reda F.' .
;
Institut f\"ur Anorganische und Analytische Chemie
Universit\"at Freiburg
Albertstrasse 21
D-79104 Freiburg
Germany
;
    'Janiak, Christoph' .
;
Institut f\"ur Anorganische und Analytische Chemie
Universit\"at Freiburg
Albertstrasse 21
D-79104 Freiburg
Germany
;
_publ_section_synopsis     .
