# Supplementary material for: Aqua­(2,2′-bipyridine-κ2 N,N′)bis­(thio­phene-2-carboxyl­ato-κO)copper(II)
Source: Acta Crystallogr Sect E Struct Rep Online. 2009 Jul 11;65(Pt 8):m909–10. doi: 10.1107/S1600536809026713 (PMC2977207; doi:10.1107/S1600536809026713)
Supplement: Supplementary file 2 [file e-65-0m909-Isup2.hkl]

# 
# h,k,l, Fc-squared, Fo-squared, sigma(Fo-squared) and status flag 
# 
data_I
_shelx_title ' CuTa in P-1                 New: P21/c' 
_shelx_refln_list_code          4 
_shelx_F_calc_maximum      364.54 
_exptl_crystal_F_000      1004.00 
_reflns_d_resolution_high  0.8007 
 
loop_ 
 _symmetry_equiv_pos_as_xyz 
 'x, y, z' 
 '-x, y+1/2, -z+1/2' 
 '-x, -y, -z' 
 'x, -y-1/2, z-1/2' 
 
_cell_length_a     6.8458 
_cell_length_b    18.3799 
_cell_length_c    16.8421 
_cell_angle_alpha  90.000 
_cell_angle_beta  101.516 
_cell_angle_gamma  90.000 
 
_shelx_F_squared_multiplier     1.000 
 
loop_ 
 _refln_index_h 
 _refln_index_k 
 _refln_index_l 
 _refln_F_squared_calc 
 _refln_F_squared_meas 
 _refln_F_squared_sigma 
 _refln_observed_status 
   1   0   0    21284.32    20743.78    119.15 o 
   2   0   0    76966.86    71327.87    593.70 o 
   3   0   0    45527.24    44840.77    328.27 o 
   4   0   0     2375.13     2987.06     21.33 o 
   5   0   0     2290.59     2362.31     21.04 o 
   6   0   0      651.34      605.03     20.54 o 
   7   0   0       51.72       50.30     14.43 o 
   8   0   0      114.15       81.41     24.80 o 
   1   1   0    10124.17     9952.83     40.20 o 
   2   1   0     3221.37     3340.54     13.88 o 
   3   1   0      390.26      455.45      8.86 o 
   4   1   0      130.23      192.76      6.13 o 
   5   1   0       86.84      105.36      6.60 o 
   6   1   0        1.05       -2.32      4.64 o 
   7   1   0      568.05      594.93     14.20 o 
   8   1   0       31.32       34.71     10.72 o 
   1   2   0     1026.20      966.76      6.05 o 
   2   2   0     4260.59     4675.00     20.96 o 
   3   2   0      228.31      237.89      5.14 o 
   4   2   0      513.93      645.70     10.42 o 
   5   2   0       39.67       33.96      4.67 o 
   6   2   0     1129.07     1152.00     14.33 o 
   7   2   0        3.39        5.36      5.25 o 
   8   2   0      394.88      399.87     30.74 o 
   2   3   0      235.00      159.55      3.35 o 
   3   3   0      216.77      184.47      4.78 o 
   4   3   0       32.07        9.04      3.08 o 
   5   3   0      411.90      392.28      7.34 o 
   6   3   0        5.27        7.47      5.79 o 
   7   3   0      173.19      166.68      8.47 o 
   8   3   0      203.75      162.19     13.21 o 
   0   4   0    41706.82    44131.80    382.76 o 
   1   4   0       90.79       94.59      3.67 o 
   2   4   0     2695.00     2791.57     20.11 o 
   3   4   0     3682.23     4159.56     20.95 o 
   4   4   0      807.13      872.00      7.96 o 
   5   4   0     1784.20     1791.80     14.17 o 
   6   4   0     1107.60     1128.41     15.29 o 
   7   4   0       28.19       28.50      6.29 o 
   8   4   0      346.18      392.96     28.66 o 
   1   5   0       43.82       67.87      2.04 o 
   2   5   0       71.01       81.25      3.32 o 
   3   5   0      413.49      367.37      4.65 o 
   4   5   0      384.00      370.81     10.14 o 
   5   5   0       12.40       14.81      4.57 o 
   6   5   0      780.35      755.43     17.08 o 
   7   5   0     1271.96     1291.30     22.10 o 
   8   5   0       57.04       62.00     13.26 o 
   0   6   0    44466.11    42160.48    379.83 o 
   1   6   0     1125.74      991.75      8.70 o 
   2   6   0     1948.94     1858.03     26.94 o 
   3   6   0     8877.53     8644.42     40.01 o 
   4   6   0      356.34      328.52      7.62 o 
   5   6   0     1966.16     2016.69     14.52 o 
   6   6   0     2374.39     2323.09     21.41 o 
   7   6   0        8.46       13.04      6.40 o 
   8   6   0      567.28      588.57     31.52 o 
   1   7   0     8994.73     9749.75     51.19 o 
   2   7   0     1754.64     1697.18     14.41 o 
   3   7   0      851.18      995.72      6.88 o 
   4   7   0      775.80      848.99      7.98 o 
   5   7   0      138.84      137.40      7.02 o 
   6   7   0       68.41       85.84      5.41 o 
   7   7   0       36.94        5.68      9.75 o 
   1   8   0     2444.46     2736.16     17.09 o 
   2   8   0     1703.48     1940.38     12.59 o 
   3   8   0       96.34      173.46      4.00 o 
   4   8   0      100.06      114.51      4.61 o 
   5   8   0       27.22       28.66      3.24 o 
   6   8   0       16.39       11.92      8.44 o 
   7   8   0       16.87       15.24     10.37 o 
   1   9   0     4905.10     4562.69     27.75 o 
   2   9   0     9252.91     8725.55     49.74 o 
   3   9   0      326.58      292.15      7.56 o 
   4   9   0     1485.01     1406.32     10.91 o 
   5   9   0      271.69      269.07      9.80 o 
   6   9   0      323.77      296.63     12.77 o 
   7   9   0      228.07      246.08     16.31 o 
   0  10   0    14229.48    14846.98    124.04 o 
   1  10   0     4513.05     4448.94     26.51 o 
   2  10   0     1288.17     1297.21     10.57 o 
   3  10   0     3829.34     3842.25     22.55 o 
   4  10   0      570.48      522.81     10.49 o 
   5  10   0      420.30      445.18     12.24 o 
   6  10   0      161.68      156.11     11.67 o 
   7  10   0      101.11       95.94     12.47 o 
   1  11   0     1020.52     1066.60     10.50 o 
   2  11   0     2226.76     2342.89     17.93 o 
   3  11   0       61.98      116.75      5.16 o 
   4  11   0      703.10      656.99     11.13 o 
   5  11   0      240.55      236.47     10.31 o 
   6  11   0       60.37       51.18      8.55 o 
   7  11   0      420.95      425.61     18.52 o 
   0  12   0        2.43        2.36      6.29 o 
   1  12   0        5.30        3.99      3.40 o 
   2  12   0       29.82       36.70      5.03 o 
   3  12   0       28.91       34.53      4.70 o 
   4  12   0       10.28       28.19      7.61 o 
   5  12   0      104.09      111.69     10.88 o 
   6  12   0        3.43        0.33     11.03 o 
   7  12   0      110.52      113.35     15.24 o 
   1  13   0        1.30        6.21      4.90 o 
   2  13   0      148.63      137.28      6.05 o 
   3  13   0        0.55        9.12      4.53 o 
   4  13   0      464.00      527.10     15.67 o 
   5  13   0       49.42       59.37     12.99 o 
   6  13   0      171.88      198.51     13.67 o 
   0  14   0        9.85       11.56      6.60 o 
   1  14   0      196.79      233.54      6.90 o 
   2  14   0      118.69      119.94      6.66 o 
   3  14   0      122.01      123.00      8.27 o 
   4  14   0       89.40       86.88     11.33 o 
   5  14   0      463.06      492.63     22.73 o 
   6  14   0        2.56        1.90     11.51 o 
   1  15   0      716.92      670.24     12.96 o 
   2  15   0     1129.18     1167.28     13.60 o 
   3  15   0      171.62      144.08      6.78 o 
   4  15   0     2143.93     2094.77     39.65 o 
   5  15   0      166.43      187.62     16.32 o 
   6  15   0      380.49      363.24     40.46 o 
   0  16   0      239.15      242.30     13.35 o 
   1  16   0      264.78      277.53      9.64 o 
   2  16   0       36.34       56.74      7.58 o 
   3  16   0      250.93      291.00     10.19 o 
   4  16   0      639.14      635.52     18.90 o 
   5  16   0      191.73      212.16     13.31 o 
   6  16   0      201.04      184.34     16.65 o 
   1  17   0      196.40      233.07     10.05 o 
   2  17   0      637.68      708.74     12.46 o 
   3  17   0       17.41       29.45      6.23 o 
   4  17   0      240.99      215.61     15.55 o 
   5  17   0      538.88      569.85     19.57 o 
   0  18   0      200.81      236.21     20.27 o 
   1  18   0      120.99      120.41      7.61 o 
   2  18   0       25.98       23.59      7.07 o 
   3  18   0      294.76      305.30     10.34 o 
   4  18   0      157.64      152.06     13.41 o 
   5  18   0        0.02        2.24     10.02 o 
   1  19   0     1820.61     1834.63     23.06 o 
   2  19   0     1696.71     1755.19     23.26 o 
   3  19   0       51.89       47.16      9.39 o 
   4  19   0      865.18      856.09     22.51 o 
   0  20   0     1055.11     1168.48     24.70 o 
   1  20   0      540.34      541.09     14.22 o 
   2  20   0      343.44      350.31     12.46 o 
   3  20   0      339.89      411.74     19.28 o 
   4  20   0       72.88       87.73     16.88 o 
   1  21   0      184.41      186.35     18.23 o 
   2  21   0      379.90      377.43     13.13 o 
   3  21   0        0.74       -0.83      8.24 o 
   0  22   0      151.21      130.06     18.46 o 
   1  22   0        2.96        7.23      8.40 o 
   2  22   0        2.83        6.07      6.80 o 
  -8   1   1      112.61       43.70     11.65 o 
  -7   1   1      586.69      585.21     24.54 o 
  -6   1   1     1881.22     1827.03     18.09 o 
  -5   1   1      439.34      495.68      7.80 o 
  -4   1   1     9814.23    10504.45     50.80 o 
  -3   1   1      393.39      443.46     10.14 o 
  -2   1   1    29917.36    32893.85    154.24 o 
  -1   1   1       32.49       29.96      2.34 o 
   1   1   1      272.52      184.52      4.39 o 
   2   1   1    11462.33    11410.69     52.45 o 
   3   1   1      747.04      772.89      9.67 o 
   4   1   1     1337.88     1359.09     10.80 o 
   5   1   1     1302.40     1292.31     13.65 o 
   6   1   1      318.99      303.73      8.10 o 
   7   1   1       18.17       20.84      6.15 o 
   8   1   1       23.27       27.29      8.92 o 
  -8   2   1       60.89       66.10     10.87 o 
  -7   2   1      239.94      235.40     12.74 o 
  -6   2   1     2104.27     2298.34     19.81 o 
  -5   2   1      242.69      242.13      6.10 o 
  -4   2   1     7185.03     7532.38     37.88 o 
  -3   2   1    19183.27    19359.12     88.99 o 
  -2   2   1    10571.32    11852.99     49.06 o 
  -1   2   1    20398.77    20116.60     90.18 o 
   1   2   1    14008.84    15504.85     61.77 o 
   2   2   1      288.85      212.47      2.37 o 
   3   2   1     2559.49     2513.33     14.84 o 
   4   2   1     4012.75     4354.53     31.14 o 
   5   2   1     1922.33     1812.16     15.93 o 
   6   2   1       70.94       52.84      5.54 o 
   7   2   1      769.50      745.03     12.48 o 
   8   2   1      506.88      504.12     24.69 o 
  -8   3   1      202.86      134.13     12.10 o 
  -7   3   1      134.22      111.87      9.84 o 
  -6   3   1      576.59      589.79     14.42 o 
  -5   3   1      397.72      423.05     10.38 o 
  -4   3   1       29.17       36.52      4.32 o 
  -3   3   1    11630.14    11541.31     53.30 o 
  -2   3   1     1542.06     1689.88     13.71 o 
  -1   3   1    18112.79    18403.88     92.40 o 
   0   3   1      490.83      356.38      7.18 o 
   1   3   1      180.86      232.21      4.20 o 
   2   3   1      427.20      487.60      4.21 o 
   3   3   1      308.51      259.58      5.38 o 
   4   3   1      661.92      659.59      6.47 o 
   5   3   1      265.17      259.84      5.62 o 
   6   3   1      186.50      217.76      6.88 o 
   7   3   1      189.76      197.16      9.09 o 
   8   3   1       84.52       63.15     17.88 o 
  -8   4   1       36.73        7.85      7.60 o 
  -7   4   1      409.67      446.18     11.18 o 
  -6   4   1      437.98      448.16      8.67 o 
  -5   4   1       99.19       83.10      4.79 o 
  -4   4   1     4123.69     3770.57     21.54 o 
  -3   4   1     4262.37     4065.39     18.71 o 
  -2   4   1     4047.28     3870.01     17.89 o 
  -1   4   1    17516.88    16271.60     81.67 o 
   0   4   1    19174.47    18664.60     94.85 o 
   1   4   1     2521.00     2336.19     10.31 o 
   2   4   1     8065.20     7587.80     34.50 o 
   3   4   1     4991.39     4796.82     24.44 o 
   4   4   1     2781.99     2745.60     17.34 o 
   5   4   1      824.68      759.48     11.35 o 
   6   4   1       43.50       47.45      6.35 o 
   7   4   1       56.58       56.06      6.95 o 
   8   4   1      110.42       82.29     17.86 o 
  -8   5   1       60.42       86.20     17.06 o 
  -7   5   1       32.73       32.26      8.22 o 
  -6   5   1       10.30       17.95      9.10 o 
  -5   5   1      668.55      640.89      8.80 o 
  -4   5   1      333.04      334.98      6.21 o 
  -2   5   1     3068.94     3143.70     16.66 o 
  -1   5   1      166.85      146.00      3.55 o 
   0   5   1     2016.63     1780.11      9.16 o 
   1   5   1     3719.86     3564.06     17.01 o 
   2   5   1     2028.97     2122.41     10.47 o 
   3   5   1       79.27       66.35      2.90 o 
   4   5   1      969.39      929.77      9.71 o 
   5   5   1      186.23      210.00      7.44 o 
   6   5   1        0.30       -2.20      4.41 o 
   7   5   1       34.12       30.94      6.71 o 
   8   5   1        6.58       11.98     13.78 o 
  -8   6   1      120.57      143.37     18.11 o 
  -7   6   1      507.54      522.61     14.83 o 
  -6   6   1       23.45       11.16      7.00 o 
  -5   6   1     2086.84     2034.55     14.69 o 
  -4   6   1     1025.77      990.50      9.58 o 
  -3   6   1      213.65      209.45      6.24 o 
  -2   6   1      102.52      124.21      3.86 o 
  -1   6   1     1877.10     1577.70      8.97 o 
   0   6   1    15438.62    15688.48     83.41 o 
   1   6   1       68.42       20.63      2.30 o 
   2   6   1     7003.76     6888.56     33.00 o 
   3   6   1     4366.50     4629.04     27.56 o 
   4   6   1        1.80       -1.11      4.29 o 
   5   6   1     1622.03     1662.00     22.33 o 
   6   6   1      421.21      430.19     14.14 o 
   7   6   1        6.24        5.82      8.71 o 
  -8   7   1      523.27      521.34     22.57 o 
  -7   7   1      412.78      363.88     12.70 o 
  -6   7   1      535.97      526.49     12.20 o 
  -5   7   1     2562.32     2552.82     20.73 o 
  -4   7   1      129.55      168.39      4.55 o 
  -3   7   1     4206.34     4192.11     20.42 o 
  -2   7   1     8858.98     8958.35     48.09 o 
  -1   7   1       50.97       44.50      3.66 o 
   0   7   1      534.63      385.58      4.79 o 
   1   7   1     8758.19     8599.57     46.20 o 
   2   7   1        2.75        8.93      2.11 o 
   3   7   1     1780.00     1622.11     14.91 o 
   4   7   1     2199.10     2164.68     32.15 o 
   5   7   1       80.60       87.93      9.36 o 
   6   7   1     1562.55     1552.11     17.82 o 
   7   7   1      389.30      387.83     18.42 o 
  -7   8   1      154.11      125.82     12.02 o 
  -6   8   1     1646.51     1635.79     22.42 o 
  -5   8   1      606.83      648.63     10.63 o 
  -4   8   1     2179.48     2191.43     14.08 o 
  -3   8   1     5986.96     6328.28     35.06 o 
  -2   8   1       98.30      115.87      4.84 o 
  -1   8   1    16357.25    17137.08     97.90 o 
   0   8   1     7574.45     8112.92     44.86 o 
   1   8   1     4309.50     4734.29     29.70 o 
   2   8   1     4758.55     4951.18     26.04 o 
   3   8   1       99.50      140.14     11.74 o 
   4   8   1     3690.30     3672.19     31.07 o 
   5   8   1      598.84      596.55     15.84 o 
   6   8   1      236.02      267.95     11.13 o 
   7   8   1      364.57      383.09     20.26 o 
  -7   9   1      154.34      156.85     13.85 o 
  -6   9   1       20.14       23.37      4.66 o 
  -5   9   1       90.41       95.28      4.88 o 
  -4   9   1      501.10      512.93      6.84 o 
  -3   9   1      149.83      196.96      7.15 o 
  -2   9   1        4.71       16.52      3.51 o 
  -1   9   1      171.47      209.21      8.91 o 
   0   9   1      348.38      511.01      6.79 o 
   1   9   1       86.63      100.86      6.74 o 
   2   9   1      217.44      219.63      6.99 o 
   3   9   1      205.56      220.94      8.42 o 
   4   9   1        2.50        7.24      5.50 o 
   5   9   1       30.78       28.95      7.59 o 
   6   9   1      288.10      346.48     11.17 o 
   7   9   1      201.20      163.14     19.33 o 
  -7  10   1       59.74       79.53     12.62 o 
  -6  10   1       62.45       48.16      5.60 o 
  -5  10   1        0.08        2.58      5.30 o 
  -4  10   1      839.67      858.72     11.07 o 
  -3  10   1        5.04       14.37      4.62 o 
  -2  10   1     1699.93     1619.09     12.40 o 
  -1  10   1     1425.30     1243.85     13.95 o 
   0  10   1       61.12      106.24      5.91 o 
   2  10   1        2.04        8.65      3.01 o 
   3  10   1      786.07      668.17      8.22 o 
   4  10   1        9.15       22.13      8.73 o 
   5  10   1       31.63       39.34      8.72 o 
   6  10   1      106.50       91.53     11.50 o 
   7  10   1        0.06        1.98     11.43 o 
  -7  11   1      314.07      365.28     27.10 o 
  -6  11   1        0.64        6.42      6.63 o 
  -5  11   1     1122.50     1031.57     19.64 o 
  -4  11   1        5.03        9.56      3.47 o 
  -3  11   1       20.01       16.14      4.28 o 
  -2  11   1      984.61     1016.31     11.38 o 
  -1  11   1        6.78       15.65      5.02 o 
   0  11   1      323.91      275.92      7.23 o 
   1  11   1     1674.49     1742.13     14.08 o 
   2  11   1     1453.18     1433.28     11.46 o 
   3  11   1      699.41      661.68      7.34 o 
   4  11   1      762.30      798.26     20.28 o 
   5  11   1      126.90      139.14     13.99 o 
   6  11   1      902.47      982.14     21.08 o 
   7  11   1      214.90      191.37     15.74 o 
  -7  12   1      530.75      536.01     19.44 o 
  -6  12   1      405.74      446.74     13.47 o 
  -5  12   1      235.76      243.34     10.79 o 
  -4  12   1     1207.90     1214.59     17.00 o 
  -3  12   1      469.32      521.02      7.17 o 
  -2  12   1       28.28       27.40      4.90 o 
  -1  12   1     5155.85     5251.30     33.97 o 
   0  12   1     3707.66     3804.56     24.97 o 
   1  12   1      219.56      229.53      6.05 o 
   2  12   1     2905.09     2954.09     22.27 o 
   3  12   1        5.71        4.88      3.08 o 
   4  12   1       26.23       40.70      8.09 o 
   5  12   1      444.37      464.14     19.32 o 
   6  12   1       11.35        0.14      9.39 o 
   7  12   1       14.67       16.49     10.65 o 
  -6  13   1      458.51      466.94     13.49 o 
  -5  13   1     1263.01     1294.37     17.92 o 
  -4  13   1        7.36        7.98      3.41 o 
  -3  13   1     2574.70     2481.32     19.76 o 
  -2  13   1     6623.44     6447.22     42.64 o 
  -1  13   1      652.87      675.38      9.83 o 
   0  13   1     4357.33     4424.63     30.35 o 
   1  13   1    10913.47    10809.15     69.92 o 
   2  13   1      360.63      332.37      6.39 o 
   3  13   1     1607.80     1694.59     13.65 o 
   4  13   1     2090.33     2188.27     27.74 o 
   5  13   1       14.25        7.51      9.02 o 
   6  13   1     1100.41     1135.52     22.32 o 
  -6  14   1      100.64      122.34     10.20 o 
  -5  14   1        8.00       24.10      9.04 o 
  -4  14   1      432.27      460.03     11.18 o 
  -3  14   1        3.06       -1.68      5.28 o 
  -2  14   1       27.43       22.57      4.19 o 
  -1  14   1     2571.72     2523.55     20.58 o 
   0  14   1     1012.14      982.93     16.76 o 
   1  14   1        2.12       -2.43      4.87 o 
   2  14   1     1264.83     1297.26     14.59 o 
   3  14   1      130.35      122.09      5.24 o 
   4  14   1       71.66       78.25     10.77 o 
   5  14   1      402.66      391.40     16.70 o 
   6  14   1        2.11       -4.77      9.54 o 
  -6  15   1        6.44        4.43      8.88 o 
  -5  15   1      110.62      127.55     13.08 o 
  -4  15   1        4.32        8.55      4.71 o 
  -3  15   1      241.38      285.43      9.60 o 
  -2  15   1      594.25      591.11     10.10 o 
  -1  15   1        0.46       -2.26      4.52 o 
   0  15   1      300.05      281.12      9.91 o 
   1  15   1      144.73      119.82      7.61 o 
   2  15   1      135.22      161.28      8.52 o 
   3  15   1       38.96       31.20      4.85 o 
   4  15   1        4.51       13.03      8.73 o 
   5  15   1        2.78       10.50     13.01 o 
   6  15   1       54.54       28.24     13.05 o 
  -6  16   1       11.77       20.53     14.80 o 
  -5  16   1      317.16      299.65     15.08 o 
  -4  16   1      179.84      177.63     12.74 o 
  -3  16   1       64.91       65.71      7.46 o 
  -2  16   1      100.92       93.46      6.67 o 
  -1  16   1     1050.05     1071.66     17.08 o 
   0  16   1     1026.34     1026.16     15.29 o 
   1  16   1       39.30       43.46      6.32 o 
   2  16   1      870.15      915.93     11.01 o 
   3  16   1        4.25        4.74      5.67 o 
   4  16   1        8.68       17.67      9.03 o 
   5  16   1       26.33       30.05     19.20 o 
  -5  17   1      420.23      415.39     15.54 o 
  -4  17   1       15.85        5.92      4.97 o 
  -3  17   1      264.75      242.46     13.07 o 
  -2  17   1      283.13      295.26     10.40 o 
  -1  17   1        9.36       20.78      6.90 o 
   0  17   1      701.26      740.63     16.35 o 
   1  17   1     1792.60     1906.78     20.97 o 
   2  17   1       13.86        7.65      5.72 o 
   3  17   1      704.80      678.47     12.28 o 
   4  17   1      872.85      873.82     17.89 o 
   5  17   1      141.81      124.42     16.34 o 
  -5  18   1       16.42       16.82     14.91 o 
  -4  18   1       70.40       67.24     12.13 o 
  -3  18   1       20.09       23.36      6.51 o 
  -2  18   1       28.73       26.92      6.83 o 
  -1  18   1      756.56      747.72     14.75 o 
   0  18   1      288.38      263.42     11.18 o 
   1  18   1        1.40       -2.94      6.54 o 
   2  18   1      475.51      433.53     11.20 o 
   3  18   1       15.31       26.40      5.27 o 
   4  18   1       80.82       94.71     10.95 o 
   5  18   1      399.09      286.67     31.05 o 
  -4  19   1       21.74       17.86     12.34 o 
  -3  19   1      138.79      122.55      9.55 o 
  -2  19   1     1271.31     1252.84     17.45 o 
  -1  19   1      266.67      278.91     11.78 o 
   0  19   1      650.73      617.55     12.71 o 
   1  19   1     1287.37     1367.73     25.21 o 
   2  19   1       25.82       41.14      6.51 o 
   3  19   1      144.75      144.39      7.97 o 
   4  19   1      201.64      258.91     16.76 o 
  -4  20   1       36.08       67.61     15.35 o 
  -3  20   1       81.46       75.23      8.73 o 
  -2  20   1        5.89       10.43      8.56 o 
  -1  20   1      102.06      100.44      8.30 o 
   0  20   1       32.46       39.48      9.38 o 
   1  20   1        2.91        6.89      6.58 o 
   2  20   1       81.41       99.98      8.94 o 
   3  20   1      209.59      225.00     15.02 o 
   4  20   1       28.87       34.33     12.19 o 
  -3  21   1       64.96       50.03     12.59 o 
  -2  21   1       26.48       16.13      8.77 o 
  -1  21   1        2.28       -2.74      9.20 o 
   0  21   1       58.02       49.40      9.98 o 
   1  21   1        4.19       12.33      7.97 o 
   2  21   1        3.17        8.91      6.43 o 
   3  21   1       43.69       31.48     12.98 o 
  -2  22   1      190.17      225.80     13.70 o 
  -1  22   1      935.87      992.14     19.39 o 
   0  22   1      259.54      304.96     21.91 o 
   1  22   1        8.25       14.43      7.23 o 
   2  22   1      315.46      302.77     22.02 o 
  -8   0   2        3.72       -0.35     12.36 o 
  -7   0   2     2984.42     2845.40     37.76 o 
  -6   0   2      855.49      858.14     18.04 o 
  -5   0   2     8526.24     8049.42     62.09 o 
  -4   0   2    12814.18    12257.13     85.90 o 
  -3   0   2     6673.65     7059.44     41.66 o 
  -2   0   2    54513.17    47488.92    331.69 o 
  -1   0   2    41431.46    34386.59    277.75 o 
   1   0   2    26103.47    24237.03    214.47 o 
   2   0   2     9486.67     7366.17     53.01 o 
   3   0   2       52.87       20.29      6.36 o 
   4   0   2     5089.72     4446.44    101.04 o 
   5   0   2     1106.66      993.24     18.22 o 
   6   0   2       88.93       63.06      8.12 o 
   7   0   2     1472.86     1553.58     24.73 o 
   8   0   2      209.85      139.84     37.88 o 
  -8   1   2      476.16      396.43     21.01 o 
  -7   1   2       17.50       11.69      7.03 o 
  -6   1   2     1977.25     1996.79     36.07 o 
  -5   1   2        6.83       15.30      4.28 o 
  -4   1   2     6926.52     7739.94     37.78 o 
  -3   1   2     7096.20     7598.60     32.48 o 
  -2   1   2     5759.82     5670.56     23.50 o 
  -1   1   2    16984.53    17875.11     84.43 o 
   1   1   2     1741.00     2149.97     10.82 o 
   2   1   2      309.19      366.75      5.46 o 
   3   1   2     1255.28     1216.03     10.31 o 
   4   1   2      137.65      179.44      6.39 o 
   5   1   2      146.57      194.76      7.94 o 
   6   1   2     1650.31     1610.52     15.07 o 
   7   1   2       12.03       11.54      5.18 o 
   8   1   2       42.98       27.13      9.75 o 
  -8   2   2      307.54      170.63     35.08 o 
  -7   2   2      419.83      446.70     11.15 o 
  -6   2   2      223.31      207.82      8.30 o 
  -5   2   2      323.03      343.33      7.45 o 
  -4   2   2      886.65     1052.94     10.61 o 
  -3   2   2     2260.50     2578.06     12.47 o 
  -2   2   2      295.96      291.29      3.96 o 
  -1   2   2     2764.08     3041.37     11.45 o 
   0   2   2      102.47      141.16      1.84 o 
   1   2   2     1477.14     1682.99      7.53 o 
   2   2   2      737.79      862.25      6.67 o 
   3   2   2        0.90       13.31      2.70 o 
   4   2   2      122.88      120.93      5.64 o 
   5   2   2        0.91        1.01      3.57 o 
   6   2   2      183.96      195.95      9.86 o 
   7   2   2      288.51      309.82     11.19 o 
   8   2   2        2.83       -6.82     13.63 o 
  -8   3   2      148.91      107.22     19.10 o 
  -7   3   2       30.75       18.61      7.00 o 
  -6   3   2      970.19      994.60     16.05 o 
  -5   3   2     1335.75     1430.75     18.72 o 
  -4   3   2     3602.02     3838.76     20.73 o 
  -3   3   2     4220.92     4387.14     20.79 o 
  -2   3   2      273.74      377.46      5.65 o 
  -1   3   2    12025.71    12868.72     53.15 o 
   0   3   2      121.97      122.94      2.54 o 
   1   3   2     3219.81     3417.71     12.67 o 
   2   3   2     1745.18     1754.00      7.85 o 
   3   3   2     1363.69     1353.71      7.95 o 
   4   3   2       23.78       25.24      3.09 o 
   5   3   2     1467.88     1505.69     11.19 o 
   6   3   2      327.41      350.99     14.88 o 
   7   3   2        0.25       -3.24      6.47 o 
   8   3   2        2.12       25.73     15.33 o 
  -8   4   2      377.52      352.31     36.21 o 
  -7   4   2      627.73      666.67     13.65 o 
  -6   4   2       12.86       15.64      6.36 o 
  -5   4   2      763.70      773.75      9.63 o 
  -4   4   2      226.70      168.45      6.28 o 
  -3   4   2       88.01      143.88      4.16 o 
  -2   4   2      429.55      344.58      5.42 o 
  -1   4   2     2295.29     2062.22      9.04 o 
   0   4   2     1460.58     1760.71      8.44 o 
   1   4   2       38.97       71.06      2.61 o 
   2   4   2        4.85       22.28      3.33 o 
   3   4   2      483.48      371.80      6.77 o 
   4   4   2      621.25      576.23      8.56 o 
   5   4   2      174.14      180.55      7.98 o 
   6   4   2      523.45      521.90     13.89 o 
   7   4   2      467.71      502.37     11.06 o 
   8   4   2       53.45       56.09     18.30 o 
  -8   5   2      403.68      374.17     19.54 o 
  -7   5   2       15.53       11.59      6.47 o 
  -6   5   2     1111.06     1089.05     15.02 o 
  -5   5   2      470.81      467.63     12.35 o 
  -4   5   2      680.70      791.74      8.11 o 
  -3   5   2     2216.02     2357.25     13.62 o 
  -2   5   2      248.30      325.02      6.10 o 
  -1   5   2     2467.03     2995.57     17.95 o 
   0   5   2      178.28      232.79      6.44 o 
   1   5   2       13.06        5.98      1.45 o 
   2   5   2     1521.03     1606.68     12.88 o 
   3   5   2       39.79       41.18      5.03 o 
   4   5   2      769.51      716.47      7.14 o 
   5   5   2     1640.02     1706.15     13.58 o 
   6   5   2     1995.52     1875.40     22.43 o 
   7   5   2       14.59       29.10      6.31 o 
  -8   6   2      511.15      517.31     19.17 o 
  -7   6   2     1835.05     1845.44     21.08 o 
  -6   6   2        0.08        8.97      4.88 o 
  -5   6   2     4366.24     4379.59     27.47 o 
  -4   6   2     4305.22     4259.60     22.28 o 
  -3   6   2        0.50        3.44      3.68 o 
  -2   6   2     3188.01     2884.85     15.45 o 
  -1   6   2    19403.21    18989.09    103.53 o 
   0   6   2       58.08       35.36      2.41 o 
   1   6   2     6586.91     6211.54     27.35 o 
   2   6   2     1185.93      978.57     12.65 o 
   3   6   2     2940.32     3010.43     24.64 o 
   4   6   2     4902.36     4843.46     35.95 o 
   5   6   2      502.28      531.67     17.53 o 
   6   6   2      589.71      597.88     12.21 o 
   7   6   2     1278.35     1341.34     23.60 o 
  -8   7   2       29.10       30.61     14.37 o 
  -7   7   2        0.86       -3.27      6.53 o 
  -6   7   2      356.40      349.15     12.45 o 
  -5   7   2      159.01      153.42      9.24 o 
  -4   7   2       44.04       40.73      4.12 o 
  -3   7   2     3052.82     3228.37     17.39 o 
  -2   7   2       55.62       47.55      4.71 o 
  -1   7   2     1560.63     1906.77     11.55 o 
   0   7   2     4372.33     4034.23     24.46 o 
   1   7   2      697.10      945.87      7.20 o 
   2   7   2       32.77       37.96      4.94 o 
   3   7   2      192.18      173.27      8.39 o 
   4   7   2       27.02       17.09      6.23 o 
   5   7   2      112.32      129.40      9.10 o 
   6   7   2      395.71      419.61     17.32 o 
   7   7   2       16.25       41.09      9.82 o 
  -7   8   2      143.79      130.30     13.58 o 
  -6   8   2        0.43        5.07      5.22 o 
  -5   8   2     1156.91     1147.65      9.92 o 
  -4   8   2     1243.47     1199.02     10.02 o 
  -3   8   2      480.64      508.07      9.13 o 
  -2   8   2      605.12      662.79     10.34 o 
  -1   8   2      662.00      721.72     14.81 o 
   0   8   2     1427.37     1517.45     10.85 o 
   1   8   2      476.18      437.54      5.47 o 
   2   8   2        2.61        5.58      2.15 o 
   3   8   2        2.07       11.09      5.07 o 
   4   8   2      219.82      206.83      8.15 o 
   5   8   2      859.59      880.46     18.24 o 
   6   8   2        3.08        8.21      9.54 o 
   7   8   2      251.84      263.22     14.83 o 
  -7   9   2        1.10        7.67      7.98 o 
  -6   9   2      100.69      106.35      6.58 o 
  -5   9   2     1259.59     1255.47     12.27 o 
  -4   9   2     2149.57     2032.36     12.74 o 
  -3   9   2     8439.35     8571.77     44.77 o 
  -2   9   2     3257.36     3412.60     22.81 o 
  -1   9   2    26118.79    27239.68    170.33 o 
   0   9   2    15713.91    16144.42     94.44 o 
   1   9   2     3210.21     3221.08     19.15 o 
   2   9   2     7100.64     7288.80     37.44 o 
   3   9   2     3630.93     3375.65     29.68 o 
   4   9   2       70.60       64.48     14.43 o 
   5   9   2     1832.97     1789.24     34.18 o 
   6   9   2      375.31      417.86     16.56 o 
   7   9   2        0.09        6.09     10.69 o 
  -7  10   2      206.17      212.93     17.10 o 
  -6  10   2       10.77       16.37      4.41 o 
  -5  10   2     1790.60     1810.67     22.22 o 
  -4  10   2      878.80      858.10      9.57 o 
  -3  10   2     1655.53     1654.30     22.06 o 
  -2  10   2    12149.56    12309.31     73.04 o 
  -1  10   2     5816.23     5555.66     32.64 o 
   0  10   2      652.20      657.68      8.06 o 
   1  10   2     3183.30     2977.78     23.26 o 
   2  10   2     3092.44     3036.39     16.31 o 
   3  10   2        5.54       14.18      5.53 o 
   4  10   2      787.82      780.26     21.75 o 
   5  10   2      299.34      347.93     17.12 o 
   6  10   2       91.98       64.20     12.06 o 
   7  10   2      165.07      183.28     15.68 o 
  -7  11   2        0.60       14.27     10.21 o 
  -6  11   2       73.67       50.53      6.07 o 
  -5  11   2       27.35       24.89      3.94 o 
  -4  11   2      191.25      187.82      6.67 o 
  -3  11   2      880.80      928.96     13.28 o 
  -2  11   2       13.61       36.12      3.35 o 
  -1  11   2      317.06      321.44      7.50 o 
   0  11   2      566.48      499.11      6.97 o 
   1  11   2       79.80       47.00      4.26 o 
   2  11   2      153.19      141.55      4.58 o 
   3  11   2      267.92      252.99      8.02 o 
   4  11   2       41.25       49.72     10.42 o 
   5  11   2      289.73      336.23     19.41 o 
   6  11   2      345.52      323.70     30.80 o 
   7  11   2        1.41        2.48     14.64 o 
  -7  12   2       86.32       75.97     10.51 o 
  -6  12   2      267.64      247.03     11.50 o 
  -5  12   2       12.51       12.01      3.58 o 
  -4  12   2      546.07      519.84      8.42 o 
  -3  12   2      250.23      236.56      6.47 o 
  -2  12   2       65.78       86.92      4.86 o 
  -1  12   2     1668.99     1810.28     15.07 o 
   0  12   2      147.85      183.68      5.74 o 
   1  12   2     1481.35     1546.76     13.19 o 
   2  12   2       83.65      117.32      4.57 o 
   3  12   2     1102.99     1033.51     22.35 o 
   4  12   2     1208.39     1112.04     28.23 o 
   5  12   2        5.49       19.05     11.25 o 
   6  12   2      371.33      403.46     39.33 o 
  -7  13   2       16.75       29.96     11.74 o 
  -6  13   2       73.90       56.09      9.89 o 
  -5  13   2      608.43      530.23     23.57 o 
  -4  13   2      194.74      220.99      5.56 o 
  -3  13   2      644.18      660.59     13.35 o 
  -2  13   2      829.73      827.37     10.25 o 
  -1  13   2     2469.35     2546.95     20.36 o 
   0  13   2      360.68      341.32     11.37 o 
   1  13   2       45.29       64.38      6.88 o 
   2  13   2      884.39      934.81     13.47 o 
   3  13   2      313.80      340.48     12.12 o 
   4  13   2       44.79       34.43      9.88 o 
   5  13   2      808.88      829.02     29.06 o 
   6  13   2      160.62      141.92     18.30 o 
  -6  14   2      121.62      100.99     11.97 o 
  -5  14   2        9.25        8.94      3.69 o 
  -4  14   2      484.62      457.34     12.03 o 
  -3  14   2      841.22      843.59     11.29 o 
  -2  14   2       54.47       66.70      5.83 o 
  -1  14   2       84.89      111.68      6.39 o 
   0  14   2        3.17        7.55      5.08 o 
   1  14   2      149.46      183.69      9.49 o 
   2  14   2      293.01      283.89      6.07 o 
   3  14   2      884.17      796.31     20.38 o 
   4  14   2       22.94        8.57      8.94 o 
   5  14   2       16.97       22.19     14.85 o 
   6  14   2      104.64       99.85     18.33 o 
  -6  15   2      193.00      213.41     22.29 o 
  -5  15   2      290.71      372.44     14.58 o 
  -4  15   2      180.86      191.11      6.26 o 
  -3  15   2     1955.99     2009.75     21.96 o 
  -2  15   2      576.90      592.16      9.92 o 
  -1  15   2      969.57     1024.01     13.52 o 
   0  15   2      178.16      226.38      9.21 o 
   1  15   2       83.55       75.40      8.11 o 
   2  15   2      924.32      986.09     11.80 o 
   3  15   2       97.97       99.03      7.14 o 
   4  15   2       34.94       30.10      9.62 o 
   5  15   2      514.24      537.25     19.17 o 
   6  15   2      251.03      265.08     34.95 o 
  -6  16   2       67.68      111.64     19.07 o 
  -5  16   2      425.56      419.91     23.86 o 
  -4  16   2      354.85      334.88     15.55 o 
  -3  16   2        3.54       -1.09      5.58 o 
  -2  16   2     1344.10     1359.78     15.00 o 
  -1  16   2     1935.86     1963.51     20.27 o 
   0  16   2       19.22       21.75      5.75 o 
   1  16   2     1332.53     1336.23     14.95 o 
   2  16   2     1240.90     1243.71     14.23 o 
   3  16   2      563.74      475.79     17.01 o 
   4  16   2     1416.00     1355.21     25.30 o 
   5  16   2       25.68       21.64     11.28 o 
  -5  17   2        2.30       11.83     11.30 o 
  -4  17   2        5.72       -1.98      5.00 o 
  -3  17   2      391.19      429.06     10.21 o 
  -2  17   2      305.38      355.23     11.36 o 
  -1  17   2       82.15       68.37      6.87 o 
   0  17   2      282.77      311.65     10.48 o 
   1  17   2      841.20      793.59     13.94 o 
   2  17   2      139.53      174.60      7.25 o 
   3  17   2      951.68      894.62     24.72 o 
   4  17   2       30.11       34.27     10.70 o 
   5  17   2      625.30      597.01     19.89 o 
  -5  18   2       92.30      134.77     19.05 o 
  -4  18   2       40.45       34.64      8.45 o 
  -3  18   2       84.82       72.32      6.99 o 
  -2  18   2      189.06      207.70     15.26 o 
  -1  18   2      309.78      354.61     10.45 o 
   0  18   2        5.21       -0.80      5.66 o 
   1  18   2      209.32      233.28     11.71 o 
   2  18   2      248.91      266.10     10.11 o 
   3  18   2        1.31       -0.30      5.44 o 
   4  18   2       89.70       79.71     11.35 o 
  -4  19   2      419.27      453.20     27.95 o 
  -3  19   2     1329.83     1316.34     24.72 o 
  -2  19   2       87.69      115.84      9.91 o 
  -1  19   2     1123.84     1209.60     18.48 o 
   0  19   2     2072.24     2099.36     26.29 o 
   1  19   2      132.00      111.57      8.75 o 
   2  19   2      448.36      488.13     11.56 o 
   3  19   2     1093.46     1129.89     20.10 o 
   4  19   2      103.78      112.07     14.55 o 
  -4  20   2      412.45      391.96     23.67 o 
  -3  20   2        5.56        8.18      9.56 o 
  -2  20   2     1033.53     1021.53     15.68 o 
  -1  20   2      660.34      659.12     14.25 o 
   0  20   2       23.45       11.35      6.76 o 
   1  20   2      646.41      647.20     14.92 o 
   2  20   2      548.72      536.14     10.56 o 
   3  20   2      205.15      199.14     13.78 o 
  -3  21   2      274.67      231.00     17.22 o 
  -2  21   2       21.93       20.01      8.98 o 
  -1  21   2       56.26       54.38      9.17 o 
   0  21   2       77.36       86.15      8.29 o 
   1  21   2       40.93       40.23      8.28 o 
   2  21   2       90.41       94.34     10.23 o 
   3  21   2      187.90      192.99     14.74 o 
  -2  22   2       76.63       56.38     11.56 o 
  -1  22   2        0.54        1.00      7.81 o 
   0  22   2       35.84       30.48      8.18 o 
   1  22   2       28.29       15.30     10.24 o 
   2  22   2        0.23        7.11     11.15 o 
  -8   1   3      582.07      572.34     14.48 o 
  -7   1   3       19.48       20.09      7.60 o 
  -6   1   3      594.20      615.75     11.27 o 
  -5   1   3      328.50      314.50      8.01 o 
  -4   1   3     1692.03     2131.20     12.22 o 
  -3   1   3     1334.79     1373.94      9.84 o 
  -2   1   3      137.36      173.18      3.46 o 
   0   1   3     1319.13     1382.61     22.73 o 
   1   1   3     4069.57     4336.30     20.95 o 
   2   1   3      672.66      940.70      7.40 o 
   3   1   3      674.49      761.36     12.68 o 
   4   1   3     1580.19     1570.21     14.75 o 
   5   1   3      301.73      332.92      8.29 o 
   6   1   3        8.35       14.30      5.65 o 
   7   1   3      134.66      130.58      8.14 o 
   8   1   3       98.18       89.57      9.17 o 
  -8   2   3     1789.28     1802.63     36.33 o 
  -7   2   3      291.04      297.32     11.82 o 
  -6   2   3     4247.03     4031.83     28.67 o 
  -5   2   3     1557.23     1475.69     16.91 o 
  -4   2   3      379.54      353.37      5.75 o 
  -3   2   3     5784.13     5603.00     25.49 o 
  -2   2   3       27.28       50.85      2.85 o 
  -1   2   3     6691.65     7503.15     31.31 o 
   0   2   3       22.02       51.45      3.24 o 
   1   2   3      655.06      774.93      6.00 o 
   2   2   3       33.83       76.59      2.56 o 
   3   2   3     9805.62     9260.22     45.52 o 
   4   2   3      763.95      845.75      8.54 o 
   5   2   3     1568.73     1513.61     12.79 o 
   6   2   3      880.28      931.98     10.61 o 
   7   2   3      167.53      159.53     11.79 o 
   8   2   3      108.01      151.00     18.74 o 
  -8   3   3      459.15      407.82     16.86 o 
  -7   3   3      507.84      540.80     13.17 o 
  -6   3   3     1183.98     1096.05     13.41 o 
  -5   3   3     2100.11     2074.51     15.40 o 
  -4   3   3     3761.41     4037.28     21.17 o 
  -3   3   3      983.81      923.49      7.44 o 
  -2   3   3     2804.58     2831.13     12.03 o 
  -1   3   3     1700.82     1823.38      8.64 o 
   0   3   3     1870.15     1501.98      7.43 o 
   1   3   3       14.77       25.53      1.76 o 
   2   3   3      438.01      419.30      5.59 o 
   3   3   3      819.30      638.76      8.05 o 
   4   3   3      842.10      857.61      7.79 o 
   5   3   3     1073.89     1078.31     12.11 o 
   6   3   3      468.63      473.27      8.90 o 
   7   3   3       35.69       10.94      6.01 o 
  -8   4   3       28.63       15.39      8.13 o 
  -7   4   3       17.70       25.03      7.92 o 
  -6   4   3      574.58      563.76     13.59 o 
  -5   4   3      653.61      586.74     14.61 o 
  -4   4   3      559.19      610.28      7.22 o 
  -3   4   3     9107.54     8636.89     41.40 o 
  -2   4   3    10349.56    10336.25     50.42 o 
  -1   4   3      711.41      679.60      7.58 o 
   0   4   3    14326.71    13476.18     59.99 o 
   1   4   3      795.27      558.22      4.42 o 
   2   4   3     1721.02     1751.32     13.31 o 
   3   4   3     6492.93     6305.80     28.74 o 
   4   4   3     1808.24     1683.73     11.49 o 
   5   4   3      120.25      120.52      5.99 o 
   6   4   3      845.10      862.25     10.30 o 
   7   4   3      203.57      176.21     10.41 o 
  -8   5   3        3.39       11.54      8.64 o 
  -7   5   3       35.84       43.56      8.28 o 
  -6   5   3       13.98       14.03      7.27 o 
  -5   5   3      333.14      341.50      8.64 o 
  -4   5   3     2102.11     2132.25     13.12 o 
  -3   5   3      301.13      275.21      5.96 o 
  -2   5   3      669.52      823.80      5.42 o 
  -1   5   3    12755.68    13308.74     65.41 o 
   0   5   3      773.93      611.31      4.66 o 
   1   5   3     1283.48     1428.58      7.94 o 
   2   5   3     4257.61     4311.29     27.45 o 
   3   5   3      194.92      282.55      8.29 o 
   4   5   3        3.85        3.53      1.93 o 
   5   5   3      406.20      391.50      9.15 o 
   6   5   3      110.50      110.01      5.66 o 
   7   5   3        3.57       -5.44     10.87 o 
  -8   6   3      100.59      126.99     18.89 o 
  -7   6   3       64.39       88.20     10.49 o 
  -6   6   3     1006.01     1029.96     17.92 o 
  -5   6   3      673.10      680.78     13.71 o 
  -4   6   3      766.59      740.60      7.26 o 
  -3   6   3     3230.67     3130.32     22.31 o 
  -2   6   3     3228.48     3104.77     14.31 o 
  -1   6   3      330.21      469.96      6.47 o 
   0   6   3     1538.38     1284.07      8.45 o 
   1   6   3      330.53      241.92      6.55 o 
   2   6   3      596.16      681.54     12.09 o 
   3   6   3       31.82       20.06      5.03 o 
   4   6   3      670.90      659.96     14.25 o 
   5   6   3      440.21      402.55     11.64 o 
   6   6   3       21.97       14.46      8.64 o 
   7   6   3      509.23      485.34     18.41 o 
  -8   7   3        8.99       14.55     12.06 o 
  -7   7   3      502.50      514.52     13.03 o 
  -6   7   3       61.19       76.30      8.54 o 
  -5   7   3      454.00      463.43      6.74 o 
  -4   7   3     6122.05     6313.37     31.87 o 
  -3   7   3     1775.52     1704.22     14.89 o 
  -2   7   3     1764.36     1908.07     10.05 o 
  -1   7   3    14486.95    15003.73     78.40 o 
   0   7   3     1104.85      859.36      7.15 o 
   1   7   3     4259.21     4490.23     22.08 o 
   2   7   3     6615.25     6717.68     48.68 o 
   3   7   3      145.11      117.32      6.34 o 
   4   7   3      881.91      853.70     12.56 o 
   5   7   3     2028.08     2027.95     27.05 o 
   6   7   3      534.10      538.77     23.93 o 
   7   7   3       73.62       77.86     11.70 o 
  -8   8   3      420.56      517.16     20.43 o 
  -7   8   3      374.86      353.99     22.01 o 
  -6   8   3      107.89       89.92      6.38 o 
  -5   8   3     1925.24     1942.58     15.29 o 
  -4   8   3      533.82      534.24      6.17 o 
  -3   8   3     1855.17     1877.90     11.78 o 
  -2   8   3     4504.24     4680.42     25.02 o 
  -1   8   3      822.70      885.91     12.99 o 
   0   8   3     3245.47     3169.79     17.77 o 
   1   8   3      796.11      774.99      7.09 o 
   2   8   3      546.28      501.61     12.32 o 
   3   8   3     7137.50     7152.71     50.17 o 
   4   8   3      206.88      223.06     20.26 o 
   5   8   3     2246.59     2273.13     29.96 o 
   6   8   3     1257.54     1352.21     28.86 o 
   7   8   3       29.76       32.40     13.09 o 
  -7   9   3      202.21      175.78     10.51 o 
  -6   9   3      153.12      145.80      7.37 o 
  -5   9   3       63.09       64.20      5.50 o 
  -4   9   3      543.41      552.65      7.03 o 
  -3   9   3      188.69      192.76      4.78 o 
  -2   9   3     2592.48     2720.29     16.14 o 
  -1   9   3      491.70      576.63      6.71 o 
   0   9   3       39.89       28.08      3.14 o 
   1   9   3       58.79       86.45      4.33 o 
   2   9   3      978.32     1066.92     12.53 o 
   3   9   3       16.37        1.91      6.59 o 
   4   9   3      443.19      401.47     18.47 o 
   5   9   3       68.32       65.13     10.64 o 
   6   9   3       54.18       48.69     10.99 o 
   7   9   3      171.30      178.79     16.94 o 
  -7  10   3       54.41       54.33     10.65 o 
  -6  10   3      159.12      191.33     11.18 o 
  -5  10   3       16.31       18.64      4.60 o 
  -4  10   3       61.39       61.06      6.20 o 
  -3  10   3      748.21      645.90     11.25 o 
  -2  10   3      841.73      675.49      9.66 o 
  -1  10   3       29.15       52.57      3.85 o 
   0  10   3     1943.50     1954.47     12.89 o 
   1  10   3     1929.09     1909.83     13.95 o 
   2  10   3     1505.53     1523.60     12.97 o 
   3  10   3     1764.27     1800.74     22.01 o 
   4  10   3      662.81      696.87     16.70 o 
   5  10   3       81.93       60.91     10.27 o 
   6  10   3      448.09      451.28     28.64 o 
   7  10   3        0.63       22.26     14.00 o 
  -7  11   3      342.24      323.08     14.79 o 
  -6  11   3      764.86      734.21     18.13 o 
  -5  11   3      187.35      181.68      5.96 o 
  -4  11   3     4585.45     4667.70     27.66 o 
  -3  11   3      541.08      500.03      7.76 o 
  -2  11   3      215.95      278.99      9.65 o 
  -1  11   3     4244.39     4545.90     27.80 o 
   0  11   3      102.29      156.29      4.73 o 
   1  11   3     1558.95     1552.14     11.29 o 
   2  11   3      572.56      594.33      6.71 o 
   3  11   3      607.70      596.15     11.58 o 
   4  11   3      725.59      723.32     17.60 o 
   5  11   3      674.32      655.15     25.63 o 
   6  11   3        2.74       -5.78     11.57 o 
   7  11   3      242.43      243.98     21.22 o 
  -7  12   3        0.37        0.13      9.67 o 
  -6  12   3      314.18      303.53      9.39 o 
  -5  12   3      862.04      841.43     12.07 o 
  -4  12   3      239.31      243.25      8.76 o 
  -3  12   3      733.19      667.59      8.66 o 
  -2  12   3     1670.84     1660.32     12.73 o 
  -1  12   3      389.11      400.02      8.82 o 
   0  12   3      778.22      714.76      8.82 o 
   1  12   3     1924.80     1928.14     14.68 o 
   2  12   3      214.83      204.90     10.80 o 
   3  12   3     1458.17     1552.54     19.18 o 
   4  12   3      471.11      490.65     18.01 o 
   5  12   3      192.58      215.84     18.83 o 
   6  12   3      524.98      523.20     24.43 o 
  -7  13   3      494.70      519.81     22.02 o 
  -6  13   3      403.82      425.01     14.49 o 
  -5  13   3      539.65      523.17      9.81 o 
  -4  13   3     3467.51     3604.83     23.17 o 
  -3  13   3      858.09      965.24     10.42 o 
  -2  13   3     2753.03     2730.35     18.93 o 
  -1  13   3     6721.05     6697.09     41.27 o 
   0  13   3     2100.76     2104.86     16.16 o 
   1  13   3     1116.69     1177.70     12.35 o 
   2  13   3     2875.83     2719.02     17.72 o 
   3  13   3      991.49      981.38     17.45 o 
   4  13   3       41.87       46.00     10.07 o 
   5  13   3     1760.45     1811.14     36.82 o 
   6  13   3      589.93      560.35     72.48 o 
  -6  14   3       38.92       35.72      9.54 o 
  -5  14   3     1059.89      975.99     13.83 o 
  -4  14   3        3.40        0.52      3.80 o 
  -3  14   3     1008.22      977.39     10.63 o 
  -2  14   3     3268.30     3211.59     23.19 o 
  -1  14   3       77.79       70.60      7.18 o 
   0  14   3     2868.81     2864.53     21.62 o 
   1  14   3     1258.43     1266.46     17.77 o 
   2  14   3      169.77      184.69      5.74 o 
   3  14   3      507.75      538.30     16.09 o 
   4  14   3       58.94       70.53     11.67 o 
   5  14   3       28.71       26.77     11.73 o 
   6  14   3      298.91      295.78     36.70 o 
  -6  15   3        2.48       17.30     12.52 o 
  -5  15   3      133.62      115.86     10.95 o 
  -4  15   3      436.48      414.59     16.17 o 
  -3  15   3      115.11      121.28      6.10 o 
  -2  15   3      356.79      348.66     17.06 o 
  -1  15   3      205.47      214.95      9.23 o 
   0  15   3      200.40      224.34      9.07 o 
   1  15   3        7.40        8.66      4.72 o 
   2  15   3       34.38       46.27      6.11 o 
   3  15   3      969.73     1066.71     20.07 o 
   4  15   3      256.49      306.88     15.59 o 
   5  15   3      175.08      171.83     13.83 o 
  -6  16   3       73.17      109.87     16.69 o 
  -5  16   3      175.17      199.62     18.98 o 
  -4  16   3       51.64       42.20      5.63 o 
  -3  16   3      814.81      780.64     19.52 o 
  -2  16   3      185.09      225.84      9.85 o 
  -1  16   3      145.13      132.26      7.71 o 
   0  16   3      230.57      220.45      7.98 o 
   1  16   3       11.06        1.68      5.28 o 
   2  16   3        0.19       -1.89      3.78 o 
   3  16   3       94.44       67.20      9.67 o 
   4  16   3       26.49       39.98     13.18 o 
   5  16   3      371.60      361.17     25.97 o 
  -5  17   3      154.47      148.06     20.24 o 
  -4  17   3      944.83      928.95     43.75 o 
  -3  17   3      340.72      320.63     22.74 o 
  -2  17   3      380.82      407.79     12.40 o 
  -1  17   3     1713.78     1815.37     18.64 o 
   0  17   3      246.62      235.41      8.10 o 
   1  17   3      557.01      621.55     11.32 o 
   2  17   3      286.03      288.61     13.85 o 
   3  17   3       15.23       49.18      9.57 o 
   4  17   3      316.38      369.41     24.47 o 
   5  17   3      314.52      345.85     25.77 o 
  -5  18   3      223.01      175.01     17.80 o 
  -4  18   3        0.16       14.10      8.49 o 
  -3  18   3        8.03       22.51      7.55 o 
  -2  18   3      610.24      537.60     11.25 o 
  -1  18   3      128.33      111.79     10.16 o 
   0  18   3      378.40      375.52     10.65 o 
   1  18   3      948.81      942.02     13.27 o 
   2  18   3      277.14      256.46     10.69 o 
   3  18   3      988.35      889.02     21.62 o 
   4  18   3       25.67       27.01     13.17 o 
  -4  19   3      255.77      286.25     16.15 o 
  -3  19   3      310.14      312.20     14.63 o 
  -2  19   3      123.54      116.03      8.79 o 
  -1  19   3     1258.90     1352.14     22.52 o 
   0  19   3      413.83      401.73     17.10 o 
   1  19   3      696.51      676.36     11.91 o 
   2  19   3      907.79      884.49     15.83 o 
   3  19   3       51.23       57.42     10.73 o 
   4  19   3      130.72      130.71     14.97 o 
  -4  20   3      172.84      166.99     16.49 o 
  -3  20   3      125.16       94.13     12.83 o 
  -2  20   3      229.54      247.81     19.25 o 
  -1  20   3       15.15        8.31      6.72 o 
   0  20   3      195.36      219.01     21.87 o 
   1  20   3      428.88      463.17     13.69 o 
   2  20   3        2.05        0.32      6.36 o 
   3  20   3        9.95       16.87      9.92 o 
  -3  21   3       14.02        7.46     12.25 o 
  -2  21   3      139.70      109.85     18.98 o 
  -1  21   3       58.68       40.67      7.04 o 
   0  21   3        1.90       12.21      6.90 o 
   1  21   3       86.27       52.94      9.50 o 
   2  21   3        1.57        9.78      9.14 o 
  -2  22   3      134.46      134.82     13.94 o 
  -1  22   3       21.61       25.40      9.19 o 
   0  22   3      177.67      179.36     15.96 o 
   1  22   3      521.27      582.61     22.88 o 
  -8   0   4      225.08      198.30     70.21 o 
  -7   0   4      194.11      206.94     14.69 o 
  -6   0   4     5419.59     5205.71     45.51 o 
  -5   0   4       21.86       40.25      7.64 o 
  -4   0   4     5015.51     4472.16     29.24 o 
  -3   0   4    28124.95    27876.20    186.75 o 
  -2   0   4     1682.06     1596.94     12.52 o 
  -1   0   4    22737.13    21201.54    188.84 o 
   0   0   4   132892.30   105978.25   1202.15 o 
   1   0   4      359.75      420.11     10.31 o 
   2   0   4    18673.32    17907.63    148.73 o 
   3   0   4    17290.93    17052.51    150.16 o 
   4   0   4       12.34       11.92      5.12 o 
   5   0   4     2930.05     2949.78     33.25 o 
   6   0   4     2947.84     2885.86     51.55 o 
   7   0   4        0.51        3.92     11.05 o 
  -8   1   4      202.02      121.53     39.65 o 
  -7   1   4       48.24       79.78      8.23 o 
  -6   1   4     1096.69     1157.26     14.58 o 
  -5   1   4      267.26      305.30      9.98 o 
  -4   1   4       15.81       12.12      3.41 o 
  -3   1   4     2398.06     2759.91     13.67 o 
  -2   1   4      464.78      323.31      5.02 o 
  -1   1   4     4040.41     3871.94     22.67 o 
   0   1   4       31.89       25.93      2.82 o 
   1   1   4     5281.20     5205.68     28.13 o 
   2   1   4      730.63      644.48      9.70 o 
   3   1   4       57.41       62.72      4.36 o 
   4   1   4      161.78      160.02      6.30 o 
   5   1   4     1363.59     1360.94     13.10 o 
   6   1   4       25.77       36.56      5.93 o 
   7   1   4      342.17      349.38     14.30 o 
  -8   2   4       24.40       25.96     11.31 o 
  -7   2   4        0.19       -0.22      7.48 o 
  -6   2   4      448.01      439.75      9.72 o 
  -5   2   4        0.34        2.70      4.58 o 
  -4   2   4        5.76       12.30      3.19 o 
  -3   2   4       24.82       27.22      3.07 o 
  -2   2   4      346.25      370.39      7.44 o 
  -1   2   4       64.40       78.11      4.16 o 
   0   2   4      775.73      830.65      6.36 o 
   1   2   4     2430.62     2345.61     13.05 o 
   2   2   4     1598.02     1603.55     11.84 o 
   3   2   4      863.80      948.91     12.46 o 
   4   2   4      747.31      691.80     16.02 o 
   5   2   4      335.12      364.02     14.53 o 
   6   2   4      150.97      166.63      7.75 o 
   7   2   4       69.22       91.71      8.45 o 
  -8   3   4      614.04      570.61     20.59 o 
  -7   3   4       21.18       32.48      7.09 o 
  -6   3   4      810.98      802.88     12.33 o 
  -5   3   4     1049.47      958.80     11.84 o 
  -4   3   4      101.60       65.85      4.02 o 
  -3   3   4      209.05      222.97      5.86 o 
  -2   3   4     1901.67     1566.53     13.37 o 
  -1   3   4      494.81      358.68      6.08 o 
   0   3   4       32.49       45.07      2.93 o 
   2   3   4      182.17      145.67      6.62 o 
   3   3   4       10.35        2.36      3.01 o 
   4   3   4      142.00      109.41      4.36 o 
   5   3   4      291.58      313.55     16.22 o 
   6   3   4        6.63        7.23      5.83 o 
   7   3   4       95.10       67.79      6.84 o 
  -8   4   4       44.51       65.56     11.90 o 
  -7   4   4      214.59      237.19     11.09 o 
  -6   4   4     2344.21     2288.39     21.69 o 
  -5   4   4      315.35      321.23      7.28 o 
  -4   4   4      273.04      238.00      4.96 o 
  -3   4   4     5481.57     6154.81     29.84 o 
  -2   4   4      168.09      196.69      4.18 o 
  -1   4   4      557.91      520.31      3.81 o 
   0   4   4      563.32      803.27      6.12 o 
   1   4   4     4105.72     3993.53     17.04 o 
   2   4   4     3953.76     4023.98     30.50 o 
   3   4   4      215.99      266.13      6.71 o 
   4   4   4     1765.24     1708.93     11.58 o 
   5   4   4     3225.68     3265.18     23.02 o 
   6   4   4      351.89      368.65      8.31 o 
   7   4   4       27.58       49.79     10.34 o 
  -8   5   4       65.99       60.91     11.03 o 
  -7   5   4       93.78      115.17      8.36 o 
  -6   5   4       48.85       57.32      6.42 o 
  -5   5   4      407.43      451.31      9.94 o 
  -4   5   4     2037.78     2071.90     21.33 o 
  -3   5   4       31.64       30.10      4.93 o 
  -2   5   4       17.19       28.19      2.86 o 
  -1   5   4      255.83      294.05      3.80 o 
   0   5   4     1010.79     1056.59      6.42 o 
   1   5   4       64.83      117.09      3.76 o 
   2   5   4     1084.36     1047.30     10.59 o 
   3   5   4      402.20      382.05     13.87 o 
   4   5   4      754.75      768.86     10.93 o 
   5   5   4      489.46      506.03      8.21 o 
   6   5   4      346.63      331.36      8.82 o 
   7   5   4      878.62      911.36     21.09 o 
  -8   6   4      124.24       95.51     17.92 o 
  -7   6   4      184.82      201.35     18.55 o 
  -6   6   4     3228.19     3253.24     24.66 o 
  -5   6   4       44.77       55.44      5.52 o 
  -4   6   4     3269.96     3261.66     20.36 o 
  -3   6   4     7717.10     7478.25     39.86 o 
  -2   6   4     1721.66     1855.80     16.14 o 
  -1   6   4      690.61      537.11      6.72 o 
   0   6   4    12391.76    11782.98     63.98 o 
   1   6   4      171.99      191.86      5.33 o 
   2   6   4     5224.32     5004.26     31.79 o 
   3   6   4     3640.84     3658.71     26.17 o 
   4   6   4      827.68      814.89     10.88 o 
   5   6   4     1812.73     1798.99     24.70 o 
   6   6   4     1286.53     1274.29     46.04 o 
   7   6   4        8.51       15.91     13.98 o 
  -8   7   4        0.89       21.46     11.78 o 
  -7   7   4       90.77       65.49      9.77 o 
  -6   7   4      371.38      394.67      9.28 o 
  -5   7   4     1198.83     1208.68     11.47 o 
  -4   7   4     1287.96     1292.73     12.76 o 
  -3   7   4      116.11       89.29      3.37 o 
  -2   7   4     1091.61     1121.47     12.82 o 
  -1   7   4     4384.85     4653.69     21.50 o 
   0   7   4       66.18      107.07      5.33 o 
   1   7   4     5209.21     5744.99     28.03 o 
   2   7   4      185.92      282.48      8.55 o 
   3   7   4     1035.56     1086.15     13.86 o 
   4   7   4       62.33      117.82     18.00 o 
   5   7   4       11.54       17.99     11.09 o 
   6   7   4      171.76      189.01     14.73 o 
   7   7   4        0.41       11.36     13.61 o 
  -8   8   4       52.46       40.27     12.21 o 
  -7   8   4       84.71       89.15      8.76 o 
  -6   8   4       44.90       51.80      6.57 o 
  -5   8   4       12.00        6.22      5.03 o 
  -4   8   4       10.07        7.60      2.82 o 
  -3   8   4        4.09       26.21      2.36 o 
  -2   8   4     2668.80     2912.50     21.87 o 
  -1   8   4     1986.36     2256.34     11.46 o 
   0   8   4     1476.78     1294.17     21.81 o 
   1   8   4       15.03       16.93      3.06 o 
   2   8   4      475.51      494.95      8.23 o 
   3   8   4      891.05      916.78     13.47 o 
   4   8   4      229.93      246.78     10.44 o 
   5   8   4        3.60       -4.05      8.11 o 
   6   8   4      183.57      188.92     17.87 o 
   7   8   4       90.11       76.28     14.91 o 
  -7   9   4      106.38      140.79     10.20 o 
  -6   9   4      101.74      107.77      5.83 o 
  -5   9   4     1954.00     1976.80     14.61 o 
  -4   9   4     1130.47     1156.90     10.96 o 
  -3   9   4     1514.15     1543.69     10.83 o 
  -2   9   4    12777.20    12218.50     82.90 o 
  -1   9   4     1073.86      850.12      8.08 o 
   0   9   4     1382.77     1565.92     10.73 o 
   1   9   4     4248.72     3675.64     19.73 o 
   2   9   4     1578.91     1372.59     14.17 o 
   3   9   4       10.92        8.47      6.84 o 
   4   9   4     1201.42     1124.99     15.95 o 
   5   9   4      562.18      567.94     14.70 o 
   6   9   4        3.60        4.58     14.89 o 
   7   9   4      107.76      137.56     15.76 o 
  -7  10   4      464.65      475.04     18.62 o 
  -6  10   4      834.42      845.57     11.86 o 
  -5  10   4       49.22       40.97      6.79 o 
  -4  10   4     2809.07     2798.24     17.45 o 
  -3  10   4     1826.69     1705.47     14.54 o 
  -2  10   4        7.11        8.13      2.63 o 
  -1  10   4     2859.40     2681.75     15.50 o 
   0  10   4     2511.28     2392.91     16.37 o 
   1  10   4       93.01       95.18      7.42 o 
   2  10   4     4802.03     4775.71     27.06 o 
   3  10   4     3529.15     3584.47     30.08 o 
   4  10   4       25.66       48.02     10.72 o 
   5  10   4     1771.71     1829.52     28.92 o 
   6  10   4      141.67      148.89     16.12 o 
   7  10   4       13.47       -5.89     11.79 o 
  -7  11   4      129.70      121.00     15.33 o 
  -6  11   4       59.99       42.84      6.13 o 
  -5  11   4      674.16      636.51     14.78 o 
  -4  11   4      679.79      621.56     11.50 o 
  -3  11   4      108.06      132.59      4.43 o 
  -2  11   4     2481.30     2609.23     22.19 o 
  -1  11   4      418.20      464.31      8.76 o 
   0  11   4      266.23      216.87      6.04 o 
   1  11   4     3485.03     3640.06     21.53 o 
   2  11   4       26.86       23.73      3.02 o 
   3  11   4      806.43      753.73     14.91 o 
   4  11   4     1065.69     1042.04     18.47 o 
   5  11   4        1.86       26.03     17.07 o 
   6  11   4       46.57       72.82     15.46 o 
  -7  12   4       19.72       64.08     19.35 o 
  -6  12   4       11.19       12.43      5.15 o 
  -5  12   4       16.90       19.51      4.02 o 
  -4  12   4       66.13       62.17      4.77 o 
  -3  12   4       35.48       33.14      4.67 o 
  -2  12   4      178.10      197.03      7.13 o 
  -1  12   4       29.82       42.81      3.75 o 
   0  12   4        5.97        3.27      3.64 o 
   1  12   4       26.59       35.84      4.27 o 
   2  12   4       58.04       56.90      3.57 o 
   3  12   4      277.64      289.15     14.45 o 
   4  12   4       42.20       38.09     12.59 o 
   5  12   4       69.27       87.67     15.87 o 
   6  12   4      147.80      109.69     19.90 o 
  -7  13   4        1.65       -1.14     14.98 o 
  -6  13   4       77.97       68.99     11.99 o 
  -5  13   4      284.91      262.54     13.66 o 
  -4  13   4      110.00      122.08      7.92 o 
  -3  13   4       19.02       18.16      3.43 o 
  -2  13   4      476.72      450.93     10.44 o 
  -1  13   4      287.21      309.49      5.57 o 
   0  13   4       27.18       19.99      3.59 o 
   1  13   4       89.64       93.64      5.74 o 
   2  13   4      267.09      269.53      5.36 o 
   3  13   4       34.69       50.44     11.59 o 
   4  13   4      272.38      348.10     30.10 o 
   5  13   4        0.78        8.13     11.16 o 
   6  13   4       22.47       14.40     14.83 o 
  -6  14   4       61.28       57.96     17.76 o 
  -5  14   4       13.85       11.81      7.32 o 
  -4  14   4       84.25       65.87      6.46 o 
  -3  14   4      112.31      121.79      7.88 o 
  -2  14   4       47.57       50.53      6.41 o 
  -1  14   4      819.48      797.52     13.13 o 
   0  14   4     1921.72     1901.19     16.03 o 
   1  14   4      246.55      285.74      7.80 o 
   2  14   4       49.26       65.70      5.32 o 
   3  14   4      123.55      111.30     11.14 o 
   4  14   4        2.35       25.65     11.49 o 
   5  14   4     1245.18     1310.78     26.30 o 
   6  14   4      150.78      154.20     19.37 o 
  -6  15   4        0.76        3.44     15.55 o 
  -5  15   4     2001.05     1994.45     28.61 o 
  -4  15   4     2039.40     1829.05     55.02 o 
  -3  15   4       61.85       81.67      4.28 o 
  -2  15   4     3673.06     3653.15     27.20 o 
  -1  15   4       10.77       12.23      4.71 o 
   0  15   4      429.14      452.31     12.08 o 
   1  15   4      264.46      313.12      6.53 o 
   2  15   4      164.02      162.42      6.85 o 
   3  15   4      343.57      346.97     16.89 o 
   4  15   4     1263.12     1253.20     28.20 o 
   5  15   4       77.35       79.78     17.69 o 
  -6  16   4       65.33       57.70     18.09 o 
  -5  16   4      116.84      111.24     12.77 o 
  -4  16   4      750.40      727.12     27.42 o 
  -3  16   4     1123.78     1095.30     21.80 o 
  -2  16   4      631.48      612.99      9.29 o 
  -1  16   4      935.90      953.46     15.08 o 
   0  16   4        8.66       10.90      4.30 o 
   1  16   4      133.61      140.92      8.21 o 
   2  16   4      959.57     1002.54     22.67 o 
   3  16   4      223.12      242.66     14.81 o 
   4  16   4       78.50       65.01     17.12 o 
   5  16   4      286.53      301.98     42.01 o 
  -5  17   4      182.22      208.46     15.80 o 
  -4  17   4      515.77      487.57     24.95 o 
  -3  17   4       45.30       26.88      5.78 o 
  -2  17   4     1092.55     1072.08     21.25 o 
  -1  17   4      553.55      520.78     12.07 o 
   0  17   4      100.44       97.97      8.53 o 
   1  17   4      882.23      849.45     11.46 o 
   2  17   4       11.30       22.86      5.84 o 
   3  17   4      419.51      412.35     16.04 o 
   4  17   4      453.51      469.75     17.34 o 
   5  17   4        0.04       -7.81     15.61 o 
  -5  18   4      105.22      145.06     16.99 o 
  -4  18   4       22.21       22.85     12.28 o 
  -3  18   4       41.76       32.79      8.88 o 
  -2  18   4      155.71      131.20      6.74 o 
  -1  18   4      143.18      120.58      7.27 o 
   0  18   4       26.52       31.56      6.83 o 
   1  18   4      169.03      163.11      7.69 o 
   2  18   4       38.69       39.87      6.64 o 
   3  18   4      454.95      502.49     23.00 o 
   4  18   4       70.29       77.62     11.84 o 
  -4  19   4      553.23      597.67     22.57 o 
  -3  19   4      115.13      163.76     14.94 o 
  -2  19   4     2701.78     2538.00     57.18 o 
  -1  19   4      993.91      979.43     12.00 o 
   0  19   4      234.42      267.15     13.38 o 
   1  19   4     2018.53     1956.60     25.78 o 
   2  19   4      539.82      524.21     22.07 o 
   3  19   4       37.70       41.05     11.57 o 
   4  19   4      665.56      655.69     34.53 o 
  -4  20   4      251.24      219.93     23.55 o 
  -3  20   4      380.60      444.88     23.47 o 
  -2  20   4      141.69      141.62     16.19 o 
  -1  20   4      458.03      408.39     13.36 o 
   0  20   4      436.82      496.33     15.62 o 
   1  20   4       25.19       34.06      8.95 o 
   2  20   4      527.74      551.60     17.57 o 
   3  20   4      405.43      414.62     19.00 o 
  -3  21   4        0.32       23.17     11.88 o 
  -2  21   4      309.79      317.46     16.90 o 
  -1  21   4       35.07       24.12      6.99 o 
   0  21   4       98.87       98.11      8.69 o 
   1  21   4      266.66      204.20     22.01 o 
   2  21   4       21.08        6.52     11.33 o 
  -2  22   4       19.30       17.29     14.27 o 
  -1  22   4      147.76      111.77     23.25 o 
   0  22   4      144.54      155.24     19.62 o 
   1  22   4       31.02       34.08      8.19 o 
  -8   1   5       20.09        2.77     10.83 o 
  -7   1   5        7.72       10.58      8.67 o 
  -6   1   5        7.91       14.66      5.18 o 
  -5   1   5      209.51      228.02      8.14 o 
  -4   1   5     1065.33     1135.61     10.40 o 
  -3   1   5        5.57       16.53      4.95 o 
  -2   1   5       10.74        6.47      2.42 o 
  -1   1   5     1663.87     1828.53     11.65 o 
   0   1   5     7342.09     7516.16     38.05 o 
   1   1   5     5321.89     5648.02     32.07 o 
   2   1   5      180.36      249.94      5.80 o 
   3   1   5      148.09      165.16      7.24 o 
   4   1   5      208.55      268.50      6.75 o 
   5   1   5       21.07       20.40      5.45 o 
   6   1   5      862.57      821.68     13.59 o 
   7   1   5        3.62        5.75      6.36 o 
  -8   2   5      104.57       47.68     11.71 o 
  -7   2   5      485.14      570.57     14.30 o 
  -6   2   5      538.98      578.11     10.58 o 
  -5   2   5     1239.85     1326.65     12.46 o 
  -4   2   5     5381.12     5460.07     27.20 o 
  -3   2   5     7620.02     8184.44     40.22 o 
  -2   2   5     5174.03     5644.48     26.92 o 
  -1   2   5     4656.41     4320.67     22.20 o 
   0   2   5     1217.18     1239.54      8.79 o 
   1   2   5     9650.15    10144.54     54.43 o 
   2   2   5    10362.32    10756.43     58.25 o 
   3   2   5       29.50       41.86      3.75 o 
   4   2   5    10104.55    10321.64     60.32 o 
   5   2   5     3858.27     3869.22     26.71 o 
   6   2   5      283.21      307.51      8.85 o 
   7   2   5     1139.29     1127.43     20.49 o 
  -8   3   5        5.95       15.17      9.84 o 
  -7   3   5      334.07      352.45     16.22 o 
  -6   3   5      635.90      639.85     10.70 o 
  -5   3   5      334.30      347.48      6.90 o 
  -4   3   5      342.79      410.40      6.02 o 
  -3   3   5     5486.83     5121.92     24.12 o 
  -2   3   5     1322.70     1334.60      7.96 o 
  -1   3   5      158.19      158.39      3.10 o 
   0   3   5     3144.62     2833.70     15.34 o 
   1   3   5      573.62      793.50      7.62 o 
   2   3   5        4.19       16.62      3.92 o 
   3   3   5     1991.00     1963.09     13.55 o 
   4   3   5      859.07      854.26     12.61 o 
   5   3   5      214.95      225.80     10.98 o 
   6   3   5       35.67       34.10      5.67 o 
   7   3   5       24.86        7.01      6.74 o 
  -8   4   5       77.28       47.55     12.67 o 
  -7   4   5      696.71      726.55     13.23 o 
  -6   4   5       60.75       70.17      7.21 o 
  -5   4   5     1644.61     1468.76     16.28 o 
  -4   4   5     3516.54     3207.82     30.00 o 
  -3   4   5     1324.77     1260.46      8.78 o 
  -2   4   5     4625.29     4386.22     19.36 o 
  -1   4   5     4529.19     3778.02     17.29 o 
   0   4   5      144.95       96.86      3.01 o 
   1   4   5      674.82      465.09      5.41 o 
   2   4   5     6474.36     6078.54     31.88 o 
   3   4   5     2663.46     2657.48     17.08 o 
   4   4   5     2365.95     2250.16     14.84 o 
   5   4   5     1954.64     1853.74     26.18 o 
   6   4   5       54.17       40.73      6.45 o 
   7   4   5      380.92      381.31     33.92 o 
  -8   5   5       40.67       12.37      8.76 o 
  -7   5   5       24.31       25.33      9.41 o 
  -6   5   5       64.17       61.60      7.27 o 
  -5   5   5      681.10      652.02     13.09 o 
  -4   5   5     1026.53      986.73     10.86 o 
  -3   5   5       12.82       -1.61      3.21 o 
  -2   5   5      689.50      579.31      9.84 o 
  -1   5   5      157.54      112.50      3.78 o 
   0   5   5       91.82       41.98      4.57 o 
   1   5   5     2361.24     2166.92     14.23 o 
   2   5   5       74.17       45.38      4.57 o 
   3   5   5      495.60      519.18      8.40 o 
   4   5   5      276.70      261.54      5.34 o 
   5   5   5      126.29      118.59      5.75 o 
   6   5   5        0.15       -1.55      4.01 o 
   7   5   5        1.07       20.80     12.79 o 
  -8   6   5      171.94      161.94     20.02 o 
  -7   6   5      200.11      254.43     21.70 o 
  -6   6   5       10.26       10.51      5.56 o 
  -5   6   5     4203.01     4406.02     27.67 o 
  -4   6   5     1471.04     1413.79     11.50 o 
  -3   6   5      157.46      204.51      5.34 o 
  -2   6   5      505.60      551.31      7.44 o 
  -1   6   5        9.88       25.72      3.09 o 
   0   6   5     1906.85     1903.50     11.61 o 
   1   6   5       25.15       43.20      4.85 o 
   2   6   5     9605.40     9785.18     44.86 o 
   3   6   5     2182.97     2256.78     20.88 o 
   4   6   5      525.37      588.71     18.71 o 
   5   6   5     3080.33     3179.56     34.41 o 
   6   6   5      110.28      151.89     12.70 o 
   7   6   5       62.30       43.24     12.82 o 
  -8   7   5      222.95      188.83     21.77 o 
  -7   7   5      107.11      122.57     10.67 o 
  -6   7   5     1312.01     1348.12     14.89 o 
  -5   7   5     2627.14     2650.39     18.61 o 
  -4   7   5       47.08       60.82      4.42 o 
  -3   7   5     3121.55     3076.76     23.64 o 
  -2   7   5     5083.68     5001.71     34.55 o 
  -1   7   5       15.81        7.00      2.25 o 
   0   7   5      593.52      458.23      6.85 o 
   1   7   5      202.97      130.92      3.89 o 
   2   7   5      796.75      711.79     13.90 o 
   3   7   5      890.83      803.18     11.61 o 
   4   7   5      942.21      931.61     18.23 o 
   5   7   5      216.41      175.53     11.17 o 
   6   7   5      318.09      332.83     25.53 o 
   7   7   5      342.13      378.98     34.47 o 
  -8   8   5        0.62       11.86      9.65 o 
  -7   8   5      633.75      636.18     19.41 o 
  -6   8   5      742.87      826.10     12.02 o 
  -5   8   5      341.89      336.49      8.02 o 
  -4   8   5     2529.18     2610.05     24.90 o 
  -3   8   5     1610.45     1582.73     15.75 o 
  -2   8   5     1272.15     1335.56     17.83 o 
  -1   8   5     3247.45     3258.23     18.09 o 
   0   8   5     1470.74     1550.26     15.52 o 
   1   8   5     4894.72     5007.50     27.59 o 
   2   8   5     2059.55     2084.55     19.01 o 
   3   8   5      697.47      663.53     13.01 o 
   4   8   5     2724.71     2658.64     28.26 o 
   5   8   5      973.35     1017.54     29.19 o 
   6   8   5       13.19       22.11     14.41 o 
   7   8   5      598.96      703.15     22.10 o 
  -7   9   5        2.14        5.57      6.77 o 
  -6   9   5       58.56       55.43      5.45 o 
  -5   9   5       10.02        3.60      4.42 o 
  -4   9   5      385.02      364.55     13.56 o 
  -3   9   5      114.18      129.74      7.07 o 
  -2   9   5       12.09       17.69      6.56 o 
  -1   9   5       61.02       80.81      3.65 o 
   0   9   5     1469.84     1592.34     17.99 o 
   1   9   5       82.49      119.54      6.12 o 
   2   9   5      828.13      954.77     13.32 o 
   3   9   5      819.10      831.94     16.58 o 
   4   9   5      120.96      135.62     11.33 o 
   5   9   5      665.40      658.89     28.63 o 
   6   9   5      261.59      264.17     23.33 o 
   7   9   5       15.60       27.67     15.83 o 
  -7  10   5       91.93       79.95      7.76 o 
  -6  10   5        1.53       -2.67      5.59 o 
  -5  10   5       45.32       43.39      4.92 o 
  -4  10   5      363.98      361.08     12.45 o 
  -3  10   5      337.70      364.47      9.43 o 
  -2  10   5      915.42      786.77     13.60 o 
  -1  10   5     3139.89     3146.22     16.99 o 
   0  10   5        5.78        8.80      2.98 o 
   1  10   5      237.62      218.94      5.28 o 
   2  10   5       49.92       40.86      4.03 o 
   3  10   5       54.84       51.13      7.86 o 
   4  10   5       73.80       72.20     11.53 o 
   5  10   5      142.99      133.21     27.36 o 
   6  10   5        2.45       -6.06     12.11 o 
  -7  11   5        0.02        7.08     10.41 o 
  -6  11   5      276.21      260.93      8.26 o 
  -5  11   5     1155.75     1132.23     20.82 o 
  -4  11   5       49.52       60.53      9.58 o 
  -3  11   5        4.40        9.18      5.57 o 
  -2  11   5     1264.89     1277.93     14.59 o 
  -1  11   5       28.20       11.30      3.97 o 
   0  11   5      263.75      239.90      9.29 o 
   1  11   5      494.64      505.23     10.99 o 
   2  11   5     1780.75     1632.42     12.74 o 
   3  11   5      836.51      852.21     17.86 o 
   4  11   5       47.01       35.97     10.89 o 
   5  11   5       26.46       51.20     12.68 o 
   6  11   5      216.83      221.08     23.86 o 
  -7  12   5      215.07      219.93     17.62 o 
  -6  12   5       28.20       23.53      5.85 o 
  -5  12   5      614.86      554.86     11.12 o 
  -4  12   5      834.86      842.29     21.39 o 
  -3  12   5      150.58      161.88      7.85 o 
  -2  12   5       49.40       49.51      6.29 o 
  -1  12   5     2018.71     2034.33     13.52 o 
   0  12   5      174.40      179.56      4.98 o 
   1  12   5     1844.79     1829.40     13.95 o 
   2  12   5     2831.65     2891.13     18.62 o 
   3  12   5      232.58      233.35     15.20 o 
   4  12   5      326.33      324.60     31.02 o 
   5  12   5      440.76      429.62     18.18 o 
   6  12   5        6.83       22.92     15.91 o 
  -7  13   5      187.39      197.97     18.24 o 
  -6  13   5     1463.91     1479.20     29.71 o 
  -5  13   5     1140.22     1148.74     20.51 o 
  -4  13   5      301.75      308.89     14.50 o 
  -3  13   5     2018.11     1898.70     22.84 o 
  -2  13   5     3678.61     3590.52     22.74 o 
  -1  13   5      126.88      146.06      7.42 o 
   0  13   5     2758.07     2647.50     44.13 o 
   1  13   5     6808.80     6794.89     43.69 o 
   2  13   5      184.12      200.08      5.73 o 
   3  13   5     2182.01     2222.69     46.31 o 
   4  13   5     2076.69     2175.44     31.18 o 
   5  13   5      132.87      106.45     19.56 o 
   6  13   5      721.31      679.33     39.25 o 
  -6  14   5      144.80      144.78     14.22 o 
  -5  14   5      738.72      786.23     21.16 o 
  -4  14   5     1233.67     1280.16     27.38 o 
  -3  14   5      263.96      240.65     10.44 o 
  -2  14   5      600.42      578.29     10.27 o 
  -1  14   5      333.87      340.26      8.48 o 
   0  14   5       19.06       25.01      5.45 o 
   1  14   5        3.82        5.93      4.07 o 
   2  14   5      303.42      287.49     15.57 o 
   3  14   5       95.71       83.03      9.77 o 
   4  14   5       51.64       82.69     12.75 o 
   5  14   5      160.04      138.86     25.30 o 
  -6  15   5       52.13       88.97     14.79 o 
  -5  15   5       86.22       66.03      9.35 o 
  -4  15   5      115.84      137.86     11.62 o 
  -3  15   5      157.21      140.10     10.34 o 
  -2  15   5      109.21      104.76      5.90 o 
  -1  15   5      605.15      607.68      9.71 o 
   0  15   5      178.57      186.03      7.71 o 
   1  15   5      393.37      409.65     11.52 o 
   2  15   5      658.86      597.54     19.87 o 
   3  15   5       50.41       51.88     11.99 o 
   4  15   5      234.31      225.05     31.66 o 
   5  15   5      194.10      174.78     21.85 o 
  -6  16   5       46.10       41.87     17.05 o 
  -5  16   5      764.06      687.62     16.03 o 
  -4  16   5       54.71       70.79      9.80 o 
  -3  16   5      396.82      383.71     12.97 o 
  -2  16   5       42.92       41.16      4.05 o 
  -1  16   5        2.70        2.34      5.08 o 
   0  16   5       55.77       47.29      6.04 o 
   1  16   5        1.06        3.98      4.82 o 
   2  16   5      589.99      546.17     12.80 o 
   3  16   5      134.41      139.19     13.28 o 
   4  16   5       10.98       26.58     11.74 o 
   5  16   5      334.58      328.33     37.95 o 
  -5  17   5      555.73      556.86     18.78 o 
  -4  17   5        7.38        7.65     15.36 o 
  -3  17   5      289.34      287.16     16.92 o 
  -2  17   5     1186.60     1076.18     25.14 o 
  -1  17   5      100.85      123.19      6.34 o 
   0  17   5     1974.74     1971.82     18.53 o 
   1  17   5     1179.78     1140.67     13.91 o 
   2  17   5     1231.87     1072.33     26.89 o 
   3  17   5     1115.54     1134.51     26.16 o 
   4  17   5       55.22       42.31     11.08 o 
  -5  18   5        1.20       14.17     15.57 o 
  -4  18   5      304.02      267.32     14.45 o 
  -3  18   5        1.69       -4.56      9.12 o 
  -2  18   5        7.49       11.22      4.11 o 
  -1  18   5      231.60      211.47      7.75 o 
   0  18   5       17.78       17.54      6.94 o 
   1  18   5      256.48      260.88      9.21 o 
   2  18   5      275.80      224.47     11.09 o 
   3  18   5      177.12      216.12     15.85 o 
   4  18   5      215.91      282.77     35.70 o 
  -4  19   5       25.30       19.79     12.78 o 
  -3  19   5      827.80      840.02     22.76 o 
  -2  19   5      438.79      403.68     19.92 o 
  -1  19   5      171.75      173.56     12.10 o 
   0  19   5      749.48      789.39     12.85 o 
   1  19   5      235.74      289.59     12.16 o 
   2  19   5      447.37      362.58     23.99 o 
   3  19   5      240.06      254.78     19.56 o 
  -4  20   5       81.02       72.70     16.52 o 
  -3  20   5        0.13       -4.10     15.55 o 
  -2  20   5       39.66       15.56     11.99 o 
  -1  20   5      166.65      158.57     11.74 o 
   0  20   5       77.73       95.38      8.21 o 
   1  20   5       17.36        7.69      7.10 o 
   2  20   5       78.49       96.75     12.72 o 
   3  20   5       26.54        9.34     11.85 o 
  -3  21   5       18.95        1.70     10.36 o 
  -2  21   5      312.91      240.31     35.48 o 
  -1  21   5        1.77       11.37     11.80 o 
   0  21   5      114.28       85.99     10.45 o 
   1  21   5        6.13       -0.40      6.53 o 
   2  21   5       32.26       21.82     10.81 o 
  -1  22   5      317.46      305.99     17.43 o 
   0  22   5       58.68       47.81      9.93 o 
  -8   0   6      373.67      469.65     41.77 o 
  -7   0   6     1359.29     1382.87     34.99 o 
  -6   0   6      858.46      854.73     19.81 o 
  -5   0   6     7838.97     7611.38     57.92 o 
  -4   0   6     1122.31      891.36     12.05 o 
  -3   0   6     6787.32     6724.47     49.02 o 
  -2   0   6     7567.16     6360.81     45.40 o 
   0   0   6     5234.69     4524.78     35.24 o 
   1   0   6    35458.93    34290.10    312.64 o 
   2   0   6    17599.04    17507.64    148.99 o 
   3   0   6     4236.12     3714.96    153.94 o 
   4   0   6    11366.87    11108.64    108.99 o 
   5   0   6     1352.56     1398.53     24.42 o 
   6   0   6      964.96     1002.68     19.48 o 
   7   0   6     1186.68     1149.60     57.69 o 
  -8   1   6       22.15        9.66      8.28 o 
  -7   1   6      231.52      214.18     11.30 o 
  -6   1   6      892.20      861.10     11.79 o 
  -5   1   6      191.85      222.12      6.70 o 
  -4   1   6     1059.82     1150.59     11.07 o 
  -3   1   6      576.63      600.68     10.65 o 
  -2   1   6      157.29      137.64      5.76 o 
  -1   1   6      565.08      685.22      8.75 o 
   0   1   6    19393.24    20565.33    118.96 o 
   1   1   6     1279.61     1323.40     13.22 o 
   2   1   6     4946.20     5181.58     31.84 o 
   3   1   6     3142.06     3327.21     22.64 o 
   4   1   6      540.63      579.24      9.78 o 
   5   1   6       22.36       25.11      5.50 o 
   6   1   6      103.80      107.23      6.93 o 
   7   1   6      106.08       75.33      7.69 o 
  -8   2   6        5.94        8.97     10.75 o 
  -7   2   6      424.00      441.94     12.88 o 
  -6   2   6       14.36       18.69      5.57 o 
  -5   2   6      181.05      182.16      5.40 o 
  -4   2   6      263.52      249.18      8.98 o 
  -3   2   6      630.23      688.51     11.71 o 
  -2   2   6     1127.31     1217.65     13.17 o 
  -1   2   6      921.73     1043.20      8.41 o 
   0   2   6     4292.21     4230.88     23.84 o 
   1   2   6     5413.02     5891.89     35.96 o 
   2   2   6        0.02        3.14      5.04 o 
   3   2   6     2454.42     2410.11     17.75 o 
   4   2   6       43.08       51.36      5.41 o 
   5   2   6       87.98       95.10      6.36 o 
   6   2   6       73.31       85.58      7.53 o 
   7   2   6       39.80       51.40      9.58 o 
  -8   3   6        4.61        0.84      8.60 o 
  -7   3   6      486.33      438.38     10.63 o 
  -6   3   6      319.14      338.75     11.60 o 
  -5   3   6      316.07      363.13      9.17 o 
  -4   3   6      971.88      904.18      8.72 o 
  -3   3   6     2363.35     2397.92     15.83 o 
  -2   3   6     1590.41     1855.96     11.85 o 
  -1   3   6     3055.47     3253.89     17.74 o 
   0   3   6     3792.48     3951.65     22.41 o 
   1   3   6        0.20        4.17      3.57 o 
   2   3   6     1543.39     1504.55     11.12 o 
   3   3   6      399.42      431.71      8.97 o 
   4   3   6      502.54      548.18      8.04 o 
   5   3   6      158.04      162.35      7.21 o 
   6   3   6        1.56        8.95      6.48 o 
   7   3   6       45.72       41.11     11.24 o 
  -8   4   6      116.56      101.70     18.74 o 
  -7   4   6       88.70       85.95      9.48 o 
  -6   4   6      107.20       92.90      6.04 o 
  -5   4   6     1188.99     1263.99     13.41 o 
  -4   4   6      216.45      190.18      7.04 o 
  -3   4   6        5.12        7.50      3.61 o 
  -2   4   6      881.66      876.54      7.13 o 
  -1   4   6      823.49      660.02      8.31 o 
   0   4   6      308.63      239.54      5.31 o 
   1   4   6     4097.16     4232.71     25.86 o 
   2   4   6      324.57      319.34      6.30 o 
   3   4   6     2424.88     2455.20     16.88 o 
   4   4   6     1444.42     1405.61     13.42 o 
   5   4   6      115.46      109.61      4.88 o 
   6   4   6      736.04      715.94     19.29 o 
   7   4   6      301.12      382.95     15.39 o 
  -8   5   6       66.12       67.43     11.52 o 
  -7   5   6      811.89      733.81     21.10 o 
  -6   5   6     1190.94     1116.76     14.63 o 
  -5   5   6      324.86      355.52      7.98 o 
  -4   5   6      329.93      372.52      7.66 o 
  -3   5   6       20.69       25.44      2.41 o 
  -2   5   6      483.07      604.94      6.29 o 
  -1   5   6     1684.87     1821.25      9.46 o 
   0   5   6      828.55      976.09      8.97 o 
   1   5   6      843.60      748.93      7.13 o 
   2   5   6      957.92      959.81     11.68 o 
   3   5   6      584.59      653.57      6.52 o 
   4   5   6     1114.75     1084.65     17.74 o 
   5   5   6      699.68      700.25     19.73 o 
   6   5   6      367.72      384.00     20.41 o 
   7   5   6      299.08      291.29     17.99 o 
  -8   6   6      511.08      556.16     39.20 o 
  -7   6   6     1043.83     1079.99     18.97 o 
  -6   6   6      681.38      683.04     16.72 o 
  -5   6   6     6032.60     5970.90     50.46 o 
  -4   6   6     2842.98     2794.79     18.25 o 
  -3   6   6     1416.89     1355.75     12.12 o 
  -2   6   6     3194.50     2804.06     20.01 o 
  -1   6   6      538.58      405.88      4.16 o 
   0   6   6     2814.37     2597.82     20.09 o 
   1   6   6     3534.03     3173.36     17.56 o 
   2   6   6      815.55      835.35      9.39 o 
   3   6   6     3616.47     3526.27     33.53 o 
   4   6   6     2903.36     2881.70     31.96 o 
   5   6   6      440.68      486.92     15.46 o 
   6   6   6      534.95      554.03     20.57 o 
   7   6   6      872.80      870.29     28.55 o 
  -8   7   6      180.28      141.57     21.47 o 
  -7   7   6        0.86       -3.04      8.62 o 
  -6   7   6      212.93      252.41     12.27 o 
  -5   7   6        0.97       -2.54      5.08 o 
  -4   7   6      780.28      791.48     11.18 o 
  -3   7   6     2530.32     2644.11     21.78 o 
  -2   7   6        0.18        2.04      4.91 o 
  -1   7   6      164.10      178.92      5.23 o 
   0   7   6     1527.58     1306.79     15.47 o 
   1   7   6      334.00      472.40      6.55 o 
   2   7   6      217.53      233.66      7.02 o 
   3   7   6      206.22      178.65     12.44 o 
   4   7   6      126.63      133.26     15.39 o 
   5   7   6        5.12        9.74      8.01 o 
   6   7   6       94.18      102.74     14.63 o 
   7   7   6       10.57       21.22     11.58 o 
  -7   8   6      311.54      322.81     11.26 o 
  -6   8   6       34.06       39.03      5.89 o 
  -5   8   6     1034.28     1038.11     11.21 o 
  -4   8   6     1667.70     1674.75     12.52 o 
  -3   8   6      587.84      590.47     16.13 o 
  -2   8   6     1438.95     1546.94     13.92 o 
  -1   8   6     1901.64     2150.50     12.68 o 
   0   8   6      108.85      155.56      5.63 o 
   1   8   6      186.92      172.54      5.67 o 
   2   8   6       38.03       30.76      2.86 o 
   3   8   6      790.67      791.05     20.66 o 
   4   8   6       18.72       25.25      8.80 o 
   5   8   6       79.08       68.68     16.12 o 
   6   8   6       21.48       12.19     11.88 o 
  -7   9   6      755.51      755.86     12.83 o 
  -6   9   6      328.08      357.36     19.58 o 
  -5   9   6      246.55      265.04     15.26 o 
  -4   9   6     1316.85     1278.79     18.18 o 
  -3   9   6     1869.69     1678.32     19.06 o 
  -2   9   6      110.19      139.92      9.05 o 
  -1   9   6     8575.46     8351.96     46.25 o 
   0   9   6     3813.01     3713.88     22.29 o 
   1   9   6       14.10       29.97      3.86 o 
   2   9   6     3104.29     2947.16     20.53 o 
   3   9   6     3622.87     3483.11     35.37 o 
   4   9   6       62.10       59.92     10.11 o 
   5   9   6      876.58      932.09     36.14 o 
   6   9   6      345.54      338.14     34.57 o 
  -7  10   6       56.84       63.22      9.39 o 
  -6  10   6      411.54      411.33     10.59 o 
  -5  10   6     2453.07     2499.43     23.88 o 
  -4  10   6      270.99      276.79     12.75 o 
  -3  10   6     2453.68     2514.69     30.48 o 
  -2  10   6     7063.40     7113.76     51.46 o 
  -1  10   6       27.83       22.04      3.05 o 
   0  10   6     4374.23     4334.16     32.60 o 
   1  10   6     4142.76     4022.56     24.82 o 
   2  10   6     1902.16     1941.76     20.57 o 
   3  10   6      510.62      511.41     11.97 o 
   4  10   6     2128.12     2221.29     30.73 o 
   5  10   6      173.21      197.14     13.43 o 
   6  10   6      349.64      349.60     25.77 o 
  -7  11   6        2.08       -2.49      8.78 o 
  -6  11   6        7.56        4.06      6.44 o 
  -5  11   6      192.66      230.38     15.65 o 
  -4  11   6        7.26       -3.74      7.48 o 
  -3  11   6      794.29      813.90     17.98 o 
  -2  11   6       15.65       20.10      6.26 o 
  -1  11   6     1199.21     1175.96     15.17 o 
   0  11   6      484.52      529.65      7.42 o 
   1  11   6     1421.82     1496.23     15.77 o 
   2  11   6     2485.07     2472.46     23.92 o 
   3  11   6      158.91      140.15     12.51 o 
   4  11   6       52.05       68.25     13.34 o 
   5  11   6      342.68      317.83     44.21 o 
   6  11   6        6.23       -7.92     15.84 o 
  -7  12   6      168.86      180.41     19.41 o 
  -6  12   6        0.08       -4.39      8.77 o 
  -5  12   6       26.96       27.40      9.52 o 
  -4  12   6       60.90       42.09      8.61 o 
  -3  12   6       66.30       64.96     11.84 o 
  -2  12   6      121.99      108.71      7.20 o 
  -1  12   6       35.78       23.89      3.99 o 
   0  12   6      307.32      300.20      6.67 o 
   1  12   6      165.95      169.78      5.22 o 
   2  12   6       25.02       16.35      6.48 o 
   3  12   6     1155.92     1110.18     31.32 o 
   4  12   6      280.13      288.23     16.01 o 
   5  12   6        0.36       19.82     12.85 o 
   6  12   6       89.79      112.55     20.33 o 
  -6  13   6        1.27        1.14      8.61 o 
  -5  13   6      870.41      891.63     17.95 o 
  -4  13   6       32.04       16.69      9.20 o 
  -3  13   6     1512.23     1516.60     20.38 o 
  -2  13   6     1393.39     1424.84     23.63 o 
  -1  13   6     1971.73     1975.48     14.72 o 
   0  13   6      590.03      601.14     10.28 o 
   1  13   6       62.64       66.10      5.99 o 
   2  13   6      507.08      519.94     17.22 o 
   3  13   6       13.30       24.49     21.63 o 
   4  13   6      404.18      439.21     18.30 o 
   5  13   6       94.07       82.83     22.78 o 
  -6  14   6       69.49       44.95     10.19 o 
  -5  14   6        4.37        1.26      7.48 o 
  -4  14   6        1.35        0.86     11.87 o 
  -3  14   6      452.31      450.16     14.06 o 
  -2  14   6      383.02      375.00     13.48 o 
  -1  14   6       29.77       26.64      4.00 o 
   0  14   6       60.59       63.55      5.22 o 
   1  14   6       97.88       92.77      7.82 o 
   2  14   6       80.44       87.16      6.06 o 
   3  14   6      104.78      120.89     16.71 o 
   4  14   6      738.91      700.46     20.00 o 
   5  14   6       76.18       73.22     15.83 o 
  -6  15   6      307.47      332.33     19.02 o 
  -5  15   6       10.30       16.86      8.89 o 
  -4  15   6      306.99      321.24     13.99 o 
  -3  15   6      808.81      828.74     23.71 o 
  -2  15   6      171.57      185.38     12.80 o 
  -1  15   6      598.32      644.94      9.77 o 
   0  15   6        6.95       11.05      5.06 o 
   1  15   6      353.69      358.25      8.75 o 
   2  15   6     1241.51     1223.96     12.13 o 
   3  15   6      173.28      238.63     38.01 o 
   4  15   6       41.10       73.48     15.50 o 
   5  15   6      842.95      866.40     40.12 o 
  -5  16   6     1304.08     1333.03     26.45 o 
  -4  16   6      588.58      570.22     19.72 o 
  -3  16   6      225.82      268.63     20.88 o 
  -2  16   6     2374.88     2391.30     30.46 o 
  -1  16   6      117.05      113.04      5.97 o 
   0  16   6     1013.66      977.50     13.49 o 
   1  16   6      438.95      446.48      9.44 o 
   2  16   6        9.24       11.22      4.87 o 
   3  16   6      435.80      437.89     19.10 o 
   4  16   6      145.85       87.53     29.53 o 
   5  16   6        0.73        5.00     17.20 o 
  -5  17   6       30.83       39.33     10.56 o 
  -4  17   6      410.14      465.03     19.34 o 
  -3  17   6      387.23      392.99     17.51 o 
  -2  17   6        2.36        5.89     10.49 o 
  -1  17   6      124.81      143.24      7.21 o 
   0  17   6       88.04       99.95      8.19 o 
   1  17   6       11.88       17.40      6.06 o 
   2  17   6      297.37      307.16     15.60 o 
   3  17   6      170.65      221.15     13.81 o 
   4  17   6       21.24       10.23     11.33 o 
  -5  18   6        0.27       12.30     14.32 o 
  -4  18   6        0.83        9.80     10.72 o 
  -3  18   6      110.60      119.79     14.11 o 
  -2  18   6      141.83      126.38     12.10 o 
  -1  18   6      389.16      372.32     12.65 o 
   0  18   6      110.37       90.64      7.88 o 
   1  18   6      516.90      504.97     15.10 o 
   2  18   6      398.98      397.46     14.31 o 
   3  18   6        1.89       -1.60     10.68 o 
   4  18   6       43.33        7.83     13.43 o 
  -4  19   6      226.75      233.60     31.34 o 
  -3  19   6      986.21     1018.55     20.51 o 
  -2  19   6       45.14       50.11     12.47 o 
  -1  19   6     1192.39     1140.80     26.09 o 
   0  19   6      998.66     1020.18     16.65 o 
   1  19   6        5.68        4.11      7.06 o 
   2  19   6     1061.67     1153.52     26.35 o 
   3  19   6      633.71      712.36     20.52 o 
  -3  20   6      275.41      282.56     15.82 o 
  -2  20   6      664.20      686.49     17.01 o 
  -1  20   6        1.31        3.90      9.83 o 
   0  20   6      710.65      641.76     12.38 o 
   1  20   6      323.03      350.13     23.20 o 
   2  20   6       63.43       34.88     11.19 o 
  -2  21   6        5.05        7.23     10.61 o 
  -1  21   6      286.94      301.42     16.66 o 
   0  21   6       20.10       20.32      7.21 o 
   1  21   6      118.70       82.10     10.41 o 
  -8   1   7        7.36       13.84      9.54 o 
  -7   1   7       90.40       80.00      7.83 o 
  -6   1   7       15.00       24.17      7.04 o 
  -5   1   7      501.15      446.85     10.08 o 
  -4   1   7        3.96       12.91      3.70 o 
  -3   1   7      368.28      361.63      6.09 o 
  -2   1   7      360.67      387.81      7.05 o 
  -1   1   7      193.56      323.20      8.98 o 
   0   1   7      343.41      320.52      9.64 o 
   1   1   7     7529.67     8191.11     47.87 o 
   2   1   7      549.48      689.76     13.26 o 
   3   1   7      380.70      400.43      7.98 o 
   4   1   7     2327.56     2443.55     20.88 o 
   5   1   7        3.03        5.59      5.19 o 
   6   1   7      305.75      317.26     10.01 o 
   7   1   7      206.37      185.60     13.48 o 
  -8   2   7      283.31      328.33     17.46 o 
  -7   2   7        5.67       10.64      6.70 o 
  -6   2   7     2789.43     2744.61     22.93 o 
  -5   2   7      790.56      771.00     13.08 o 
  -4   2   7      222.89      326.96      6.24 o 
  -3   2   7     4926.81     4414.47     26.97 o 
  -2   2   7     1655.32     1703.42     15.01 o 
  -1   2   7     2332.86     2333.22     18.11 o 
   0   2   7     7269.49     6452.58     37.47 o 
   1   2   7      312.27      388.61     11.03 o 
   2   2   7     3641.46     3658.08     24.71 o 
   3   2   7     5115.20     4855.72     31.02 o 
   4   2   7      275.76      300.68      7.05 o 
   5   2   7      910.29      940.00     16.76 o 
   6   2   7      205.18      226.58      8.42 o 
   7   2   7       35.67       53.03     11.65 o 
  -8   3   7      232.90      195.24     34.23 o 
  -7   3   7      467.70      493.59     12.44 o 
  -6   3   7      106.20       98.19      7.64 o 
  -5   3   7      106.45      106.90      5.68 o 
  -4   3   7     3109.57     3208.60     38.45 o 
  -3   3   7     1869.17     2019.72     15.33 o 
  -2   3   7     2034.48     1893.66     13.67 o 
  -1   3   7     5918.67     6348.86     36.87 o 
   0   3   7      753.93      910.49      9.03 o 
   1   3   7    12301.44    13578.10     80.73 o 
   2   3   7      269.88      231.15      8.49 o 
   3   3   7        1.75       16.68      4.17 o 
   4   3   7     1259.20     1310.54     14.08 o 
   5   3   7        5.26        1.56      3.93 o 
   6   3   7        1.89        2.18      5.91 o 
   7   3   7       50.20       22.63     12.80 o 
  -8   4   7      103.48       86.02     11.81 o 
  -7   4   7      182.81      174.70      8.68 o 
  -6   4   7     2447.79     2428.80     22.76 o 
  -5   4   7      186.11      177.00      5.77 o 
  -4   4   7        1.03        4.47      3.12 o 
  -3   4   7     6770.71     6329.29     33.13 o 
  -2   4   7     1896.75     1735.47     12.12 o 
  -1   4   7     1365.65     1331.49      9.80 o 
   0   4   7    10185.86     9289.07     69.24 o 
   1   4   7      934.08      924.02     13.73 o 
   2   4   7        6.69       16.90      3.75 o 
   3   4   7     4500.77     4372.70     30.11 o 
   4   4   7      842.93      824.87     11.06 o 
   5   4   7       97.59       98.65      5.46 o 
   6   4   7      638.69      590.22     25.03 o 
   7   4   7        4.82        2.57     12.08 o 
  -8   5   7        8.65        3.67      9.17 o 
  -7   5   7        8.12        5.59      9.07 o 
  -6   5   7      105.96      109.83      7.16 o 
  -5   5   7       64.92       63.54      5.86 o 
  -4   5   7     2134.43     2196.03     13.41 o 
  -3   5   7     1501.62     1592.51     10.45 o 
  -2   5   7      267.04      241.53      6.72 o 
  -1   5   7     4928.99     5496.83     30.02 o 
   0   5   7      486.42      416.33      8.21 o 
   1   5   7     2829.79     3122.40     19.56 o 
   2   5   7     1560.58     1558.29     17.63 o 
   3   5   7      440.03      475.20     12.03 o 
   4   5   7      300.95      311.17     11.46 o 
   5   5   7       46.91       40.14      5.82 o 
   6   5   7       44.33       29.45     11.00 o 
   7   5   7       34.62       37.71     13.89 o 
  -8   6   7       13.52       17.84     10.46 o 
  -7   6   7      541.72      579.55     13.50 o 
  -6   6   7      509.84      575.35     10.78 o 
  -5   6   7       79.46       76.47      6.87 o 
  -4   6   7      458.75      438.26     12.94 o 
  -3   6   7      277.67      190.32      5.61 o 
  -2   6   7     1502.30     1449.60     13.42 o 
  -1   6   7       85.78      145.88      6.31 o 
   0   6   7      493.67      337.91     10.56 o 
   1   6   7     5294.01     5530.30     31.16 o 
   2   6   7       44.75       42.29      3.42 o 
   3   6   7      486.58      487.49      8.39 o 
   4   6   7     2635.77     2623.55     33.09 o 
   5   6   7       99.57      111.98     10.83 o 
   6   6   7       17.79       27.12     11.40 o 
   7   6   7      176.83      177.18     17.17 o 
  -8   7   7      194.49      143.67     15.43 o 
  -7   7   7      686.51      674.19     12.84 o 
  -6   7   7       22.49       35.06      6.45 o 
  -5   7   7      293.53      259.04      8.34 o 
  -4   7   7     1738.79     1708.65     11.95 o 
  -3   7   7       80.39       71.80      6.29 o 
  -2   7   7      878.86      728.30     14.65 o 
  -1   7   7     2722.30     2649.96     17.54 o 
   0   7   7       27.83       32.09      4.22 o 
   1   7   7     8014.58     8214.34     43.18 o 
   2   7   7     4653.35     4590.69     25.95 o 
   3   7   7      192.62      210.79      9.00 o 
   4   7   7     1965.46     1952.20     24.75 o 
   5   7   7      737.01      752.79     22.03 o 
   6   7   7        0.53       -6.21     12.42 o 
  -7   8   7       34.21       31.72      7.68 o 
  -6   8   7     1378.85     1341.76     14.44 o 
  -5   8   7     1353.37     1323.86     13.26 o 
  -4   8   7        5.06       19.39      7.38 o 
  -3   8   7     2046.98     2065.16     20.24 o 
  -2   8   7      107.87      117.15      5.73 o 
  -1   8   7     1950.19     1964.05     14.09 o 
   0   8   7     2848.97     2823.55     18.47 o 
   1   8   7      551.33      580.95     10.72 o 
   2   8   7     1283.54     1198.74     10.36 o 
   3   8   7     4502.74     4592.38     46.16 o 
   4   8   7      127.29      144.93     14.08 o 
   5   8   7     1255.38     1391.34     33.64 o 
   6   8   7      719.29      750.94     22.66 o 
  -7   9   7      150.53      168.15     10.11 o 
  -6   9   7       80.22       76.52      6.11 o 
  -5   9   7        1.72       -1.81      3.62 o 
  -4   9   7       14.75       22.56      8.44 o 
  -3   9   7        4.53       10.15      7.43 o 
  -2   9   7       13.76       10.71      5.32 o 
  -1   9   7        7.47       16.62      3.98 o 
   0   9   7       66.68       54.06      4.74 o 
   1   9   7      646.82      651.97      9.42 o 
   2   9   7       22.77       24.23      3.24 o 
   3   9   7      193.99      235.27     17.88 o 
   5   9   7       48.41       72.75     33.89 o 
   6   9   7      527.34      586.63     34.29 o 
  -7  10   7       28.42       38.02      9.41 o 
  -6  10   7      175.22      176.26      8.72 o 
  -5  10   7      158.62      147.20     14.91 o 
  -4  10   7       42.16       34.93      9.33 o 
  -3  10   7     2359.31     2223.76     23.66 o 
  -2  10   7      771.56      731.40     22.08 o 
  -1  10   7     1540.11     1599.43     20.16 o 
   0  10   7     4524.08     4471.75     26.78 o 
   1  10   7       53.02       67.54      4.93 o 
   2  10   7      165.63      176.75      6.23 o 
   3  10   7      621.53      599.63     16.85 o 
   4  10   7      394.71      439.40     17.70 o 
   5  10   7        6.92        7.48     13.59 o 
   6  10   7        9.64       21.92     20.50 o 
  -7  11   7      366.06      353.83     13.76 o 
  -6  11   7      803.60      811.84     18.54 o 
  -5  11   7       51.01       55.80      9.61 o 
  -4  11   7     2149.44     2216.70     32.60 o 
  -3  11   7      621.46      607.70     12.78 o 
  -2  11   7      213.45      238.36     10.81 o 
  -1  11   7     1422.32     1494.40     11.30 o 
   0  11   7        3.89       -0.30      4.70 o 
   1  11   7     4474.07     4533.67     30.02 o 
   2  11   7     1750.23     1797.41     14.02 o 
   3  11   7     1445.89     1413.17     21.81 o 
   4  11   7     2843.65     2810.26     33.40 o 
   5  11   7       15.59       32.79     19.48 o 
   6  11   7      479.83      541.46     82.79 o 
  -7  12   7       27.49        9.85      9.20 o 
  -6  12   7      300.51      343.91     15.00 o 
  -5  12   7     1986.14     1998.96     30.32 o 
  -4  12   7      109.12       99.61      9.72 o 
  -3  12   7     2147.70     2165.46     24.92 o 
  -2  12   7      895.57      942.32     15.70 o 
  -1  12   7      928.70      887.58      9.73 o 
   0  12   7     2511.56     2569.68     17.06 o 
   1  12   7     1303.88     1329.88     14.43 o 
   2  12   7      771.68      751.34     20.34 o 
   3  12   7      862.02      854.72     43.47 o 
   4  12   7      209.30      216.92     16.02 o 
   6  12   7       35.41       27.95     18.70 o 
  -6  13   7        0.53       -4.11      8.21 o 
  -5  13   7      613.94      652.79     23.22 o 
  -4  13   7      426.22      512.63     16.58 o 
  -3  13   7        1.33        2.99      8.70 o 
  -2  13   7      816.21      781.28     14.01 o 
  -1  13   7     2091.90     2049.65     16.83 o 
   0  13   7     1029.19      986.84     11.85 o 
   1  13   7     1684.04     1708.22     15.91 o 
   2  13   7     4190.10     4061.55     36.22 o 
   3  13   7      661.27      651.13     27.04 o 
   4  13   7      343.60      363.78     23.64 o 
  -6  14   7      506.94      492.86     17.12 o 
  -5  14   7      282.42      327.24     15.48 o 
  -4  14   7      176.75      184.40     11.52 o 
  -3  14   7      587.95      588.01     17.41 o 
  -2  14   7      297.15      309.68     15.04 o 
  -1  14   7      526.47      477.95      7.74 o 
   0  14   7     1700.12     1661.12     19.19 o 
   1  14   7      642.34      628.93     10.13 o 
   2  14   7      174.81      179.28      9.04 o 
   3  14   7      831.41      856.77     21.08 o 
   4  14   7        4.61       10.20     24.90 o 
   5  14   7      120.45       60.02     60.62 o 
  -6  15   7       86.90      124.91     18.38 o 
  -5  15   7        0.08       -5.24     10.49 o 
  -4  15   7       14.58       27.50      9.73 o 
  -3  15   7        0.04        4.60     10.62 o 
  -2  15   7        4.67       -4.51      9.01 o 
  -1  15   7       45.31       39.63      4.93 o 
   0  15   7      141.02      138.68      6.89 o 
   1  15   7       20.42       13.66      4.69 o 
   2  15   7      447.86      418.48     11.89 o 
   3  15   7      138.46      151.24     14.23 o 
   4  15   7       41.21       13.47     27.35 o 
   5  15   7       26.35       -1.29     21.18 o 
  -5  16   7      233.92      233.06     18.78 o 
  -4  16   7       50.70       50.02     12.57 o 
  -3  16   7      710.76      731.57     21.05 o 
  -2  16   7      112.44      101.97     10.57 o 
  -1  16   7      108.97       89.55      6.20 o 
   0  16   7      622.70      625.47      9.47 o 
   1  16   7      274.19      272.90      9.44 o 
   2  16   7       16.55       16.46      4.71 o 
   3  16   7       46.10       54.04     11.02 o 
   4  16   7      325.32      357.27     20.47 o 
  -5  17   7       98.21       80.10     16.81 o 
  -4  17   7      428.74      471.52     30.13 o 
  -3  17   7       62.46       45.79     10.58 o 
  -2  17   7      530.39      548.01     26.49 o 
  -1  17   7      490.82      504.69     11.17 o 
   0  17   7       34.38       33.00      6.21 o 
   1  17   7     1213.21     1207.11     31.41 o 
   2  17   7      400.54      384.67     18.95 o 
   3  17   7      205.69      257.09     17.09 o 
   4  17   7      387.49      426.90     63.53 o 
  -4  18   7       77.03       60.60     16.59 o 
  -3  18   7       72.41       52.87     11.15 o 
  -2  18   7        4.45        6.21     10.16 o 
  -1  18   7      256.74      229.30      6.55 o 
   0  18   7      386.77      362.72      9.00 o 
   1  18   7       91.27       67.66      9.79 o 
   2  18   7      330.00      375.00     21.45 o 
   3  18   7      505.22      469.78     20.00 o 
  -4  19   7      247.25      285.02     34.40 o 
  -3  19   7       27.40       27.23     12.93 o 
  -2  19   7      444.08      513.24     21.49 o 
  -1  19   7      418.73      432.29     26.54 o 
   0  19   7        0.32        8.11      6.37 o 
   1  19   7      549.54      579.16     13.48 o 
   2  19   7      521.88      505.26     19.93 o 
   3  19   7        9.03        6.24     11.44 o 
  -3  20   7        1.76        1.24     11.59 o 
  -2  20   7       33.90       36.78     14.39 o 
  -1  20   7       25.85       16.72      8.89 o 
   0  20   7       12.69       10.17      5.64 o 
   1  20   7      100.65       71.23      9.08 o 
   2  20   7       57.65       31.83     11.06 o 
  -2  21   7       77.38       44.46     11.17 o 
  -1  21   7        6.23        9.61     11.04 o 
   0  21   7       40.30       36.36     10.02 o 
   1  21   7      115.72       80.70     18.28 o 
  -8   0   8       12.65       10.38     12.57 o 
  -7   0   8     1206.29     1230.90     24.06 o 
  -6   0   8     4991.95     4855.21     47.99 o 
  -5   0   8       14.12        4.35      7.63 o 
  -4   0   8     7549.68     7103.04     57.29 o 
  -3   0   8    11691.34    11626.26     90.78 o 
  -2   0   8     6041.10     6182.20     50.73 o 
  -1   0   8    34196.47    34066.33    321.41 o 
   0   0   8    23137.35    22660.39    202.72 o 
   1   0   8      117.16       64.61     10.55 o 
   2   0   8    14188.58    13902.95    141.58 o 
   3   0   8     2187.38     2140.01     24.52 o 
   4   0   8        5.61        8.20      6.40 o 
   5   0   8      815.07      820.55     22.54 o 
   6   0   8      149.29      141.83     12.71 o 
   7   0   8      160.30      159.05     15.54 o 
  -8   1   8       41.34       33.27     10.07 o 
  -7   1   8      171.17      167.43     10.19 o 
  -6   1   8        8.05       21.81      5.24 o 
  -5   1   8       81.77       95.08      5.10 o 
  -4   1   8       29.83       22.55      5.17 o 
  -3   1   8     2739.52     2997.97     20.42 o 
  -2   1   8      413.58      394.58      6.78 o 
  -1   1   8       21.08       18.45      4.19 o 
   0   1   8     7942.38     8687.91     51.39 o 
   1   1   8     6508.88     6878.04     42.39 o 
   2   1   8      257.68      204.57      6.79 o 
   3   1   8      672.80      696.46     13.23 o 
   4   1   8      164.24      158.13      8.10 o 
   5   1   8        0.08        1.48      5.67 o 
   6   1   8       39.03       36.74      6.82 o 
   7   1   8       99.22       71.60     13.94 o 
  -8   2   8      217.20      230.21     30.22 o 
  -7   2   8        2.00        4.13      7.22 o 
  -6   2   8     1270.60     1234.56     13.36 o 
  -5   2   8      366.46      352.00      8.44 o 
  -4   2   8      299.44      331.05     11.19 o 
  -3   2   8      272.00      334.80      7.73 o 
  -2   2   8     3803.09     3979.97     27.23 o 
  -1   2   8     1197.60     1294.88     11.71 o 
   0   2   8       45.96       51.08      4.68 o 
   1   2   8     2994.11     2977.03     21.84 o 
   2   2   8     1297.55     1246.65     18.66 o 
   3   2   8       51.83       72.63      6.26 o 
   4   2   8      279.52      268.26      7.42 o 
   5   2   8       98.40      124.65      7.69 o 
   6   2   8       87.00       75.27      7.71 o 
   7   2   8       96.36      147.40     13.98 o 
  -8   3   8       25.18       14.65      9.95 o 
  -7   3   8       19.98       19.55      6.98 o 
  -6   3   8       18.25       13.92      6.01 o 
  -5   3   8      624.49      610.38     14.79 o 
  -4   3   8      684.47      664.75      9.32 o 
  -3   3   8      307.10      340.67      7.20 o 
  -2   3   8     5664.94     5478.19     32.01 o 
  -1   3   8      555.10      535.42      9.90 o 
   0   3   8     2241.95     2544.41     18.29 o 
   1   3   8     1884.92     1740.51     18.74 o 
   2   3   8        0.81        4.74      5.90 o 
   3   3   8      313.56      317.67     10.33 o 
   4   3   8       57.56       47.73      6.44 o 
   5   3   8       75.69       71.00      7.74 o 
   6   3   8       94.98       82.16      8.63 o 
   7   3   8       18.31       10.92     14.85 o 
  -8   4   8       60.71       54.24     13.12 o 
  -7   4   8      184.36      180.64     10.71 o 
  -6   4   8     3801.67     3758.31     31.07 o 
  -5   4   8     1082.26     1179.66     11.72 o 
  -4   4   8     2026.29     2026.93     15.11 o 
  -3   4   8     5581.31     6180.45     35.91 o 
  -2   4   8     1714.44     1658.38     12.94 o 
  -1   4   8    10534.05    11398.86     69.12 o 
   0   4   8       11.02       14.66      3.62 o 
   1   4   8     1351.24     1207.58     13.14 o 
   2   4   8     1901.39     1906.01     14.01 o 
   3   4   8      417.27      443.57      7.24 o 
   4   4   8      166.55      191.32      6.43 o 
   5   4   8      752.47      722.35     12.83 o 
   6   4   8       10.83       12.81     10.19 o 
  -8   5   8      170.60      144.27     14.79 o 
  -7   5   8        3.20        9.85      6.55 o 
  -6   5   8       31.09       44.01      5.51 o 
  -5   5   8       13.14        9.68      4.99 o 
  -4   5   8       14.91       11.51      3.46 o 
  -3   5   8       18.99       20.21      3.03 o 
  -2   5   8      252.78      334.56     12.50 o 
  -1   5   8      250.01      325.22      7.20 o 
   0   5   8      700.02      617.16     12.35 o 
   1   5   8     2304.04     2387.65     16.81 o 
   2   5   8       17.25       28.65      5.84 o 
   3   5   8     1554.62     1539.61     19.02 o 
   4   5   8      748.96      766.28     13.86 o 
   5   5   8      333.30      268.87     16.92 o 
   6   5   8     1087.23     1146.05     26.15 o 
  -8   6   8        6.66       -2.47      8.18 o 
  -7   6   8      857.45      858.19     14.66 o 
  -6   6   8     2099.32     2103.62     20.78 o 
  -5   6   8       65.03       82.41      6.62 o 
  -4   6   8     3398.04     3247.49     19.42 o 
  -3   6   8     4189.12     4083.19     20.86 o 
  -2   6   8      515.93      485.79      5.10 o 
  -1   6   8     3975.91     3707.33     20.05 o 
   0   6   8     5766.66     5572.00     31.75 o 
   1   6   8      144.08      116.90      5.61 o 
   2   6   8     4527.22     4333.10     25.76 o 
   3   6   8      747.40      747.02      8.04 o 
   4   6   8      684.74      598.81     25.25 o 
   5   6   8      798.17      858.94     29.83 o 
   6   6   8      126.52      125.46     16.60 o 
  -7   7   8       61.72       43.56      8.36 o 
  -6   7   8      592.34      614.18     12.45 o 
  -5   7   8     1769.30     1747.94     16.16 o 
  -4   7   8      155.43      136.02      9.22 o 
  -3   7   8     1528.32     1507.59     16.37 o 
  -2   7   8      404.94      455.93      8.64 o 
  -1   7   8      737.95      725.38     10.83 o 
   0   7   8      236.91      229.55      5.38 o 
   1   7   8      330.82      376.49     11.30 o 
   2   7   8       16.10       19.50      3.96 o 
   3   7   8        1.37        2.82      2.69 o 
   4   7   8       86.82       86.29     10.10 o 
   5   7   8       62.22       34.53     15.62 o 
   6   7   8      277.52      255.61     32.46 o 
  -7   8   8       41.19       31.58      6.92 o 
  -6   8   8        0.57       -2.60      5.21 o 
  -5   8   8       95.14       87.29      5.24 o 
  -4   8   8       52.75       49.08      8.20 o 
  -3   8   8      213.66      200.91      8.28 o 
  -2   8   8      480.34      478.07      9.69 o 
  -1   8   8     1164.53     1285.72      9.10 o 
   0   8   8     1322.30     1235.22     11.58 o 
   1   8   8      463.41      513.04      9.47 o 
   2   8   8      416.32      392.93     11.93 o 
   3   8   8      137.71      136.74     10.61 o 
   4   8   8      705.64      696.45     20.02 o 
   5   8   8      154.57      100.32     37.45 o 
   6   8   8      131.53       94.75     25.67 o 
  -7   9   8        7.25        0.77      9.13 o 
  -6   9   8      235.80      218.81     10.74 o 
  -5   9   8      272.96      280.87     19.28 o 
  -4   9   8       43.03       56.05      8.32 o 
  -3   9   8      459.61      454.31     15.45 o 
  -2   9   8     4483.83     4140.05     32.82 o 
  -1   9   8      219.21      173.75      4.35 o 
   0   9   8     4254.07     4423.05     27.20 o 
   1   9   8     9717.80     9690.23     54.82 o 
   2   9   8      731.09      679.16     11.89 o 
   3   9   8     1510.13     1568.77     23.15 o 
   4   9   8     1734.40     1718.32     34.25 o 
   5   9   8      103.98       41.78     21.55 o 
   6   9   8      553.03      532.65     24.32 o 
  -7  10   8      486.37      540.27     19.12 o 
  -6  10   8      779.85      773.37     19.42 o 
  -5  10   8        7.91       20.21      7.91 o 
  -4  10   8      809.72      787.78     15.32 o 
  -3  10   8     1521.49     1570.77     18.09 o 
  -2  10   8      141.68      140.40     10.59 o 
  -1  10   8     8538.41     8483.35     52.05 o 
   0  10   8     3758.01     3738.63     30.47 o 
   1  10   8      720.86      739.43     13.07 o 
   2  10   8     7231.32     7127.39     68.16 o 
   3  10   8      510.35      504.24     17.88 o 
   4  10   8      382.99      415.32     21.13 o 
   5  10   8      388.69      420.74     64.49 o 
   6  10   8      114.70       79.51     25.43 o 
  -7  11   8      299.24      298.84     33.98 o 
  -6  11   8       18.39        7.41      8.23 o 
  -5  11   8      944.79      931.33     25.05 o 
  -4  11   8      172.99      198.63     10.99 o 
  -3  11   8      656.67      708.03     25.06 o 
  -2  11   8     1592.07     1672.34     23.33 o 
  -1  11   8      350.56      338.03      6.02 o 
   0  11   8     4041.04     3953.95     29.71 o 
   1  11   8     1316.09     1323.95     20.29 o 
   2  11   8      680.90      657.73      9.20 o 
   3  11   8      340.41      386.90     51.79 o 
   4  11   8       25.80       25.52     14.36 o 
   5  11   8        8.73        6.78     19.28 o 
  -7  12   8        0.54        9.90      9.84 o 
  -6  12   8       56.40       34.88     11.50 o 
  -5  12   8       41.35       23.35      9.59 o 
  -4  12   8        9.37       -6.58     13.17 o 
  -3  12   8      164.64      168.29     13.44 o 
  -2  12   8      411.02      413.65     12.30 o 
  -1  12   8       26.23       22.69      3.75 o 
   0  12   8      123.93      124.34      7.63 o 
   1  12   8      581.65      579.46     17.85 o 
   2  12   8       88.01       85.55      5.40 o 
   3  12   8       97.36      114.06     16.54 o 
   4  12   8      128.29      123.68     28.16 o 
   5  12   8       42.63       52.72     50.00 o 
  -6  13   8        0.55       -4.18     11.86 o 
  -5  13   8      302.40      331.71     31.99 o 
  -4  13   8      168.22      403.32    138.50 o 
  -3  13   8       90.86       86.55     10.57 o 
  -2  13   8     1568.35     1521.97     20.47 o 
  -1  13   8        0.25       -1.94      3.88 o 
   0  13   8      645.43      650.75      9.53 o 
   1  13   8      362.24      378.05      9.34 o 
   2  13   8      105.94      106.74     10.94 o 
   3  13   8      235.00      251.08     18.20 o 
   4  13   8        4.99       18.88     22.65 o 
   5  13   8       48.08       48.06     23.26 o 
  -6  14   8       10.25       -5.13     10.25 o 
  -5  14   8        0.81       -5.74     11.48 o 
  -4  14   8       10.36       14.05     10.75 o 
  -3  14   8        2.32      199.36     95.50 o 
  -2  14   8      136.20      111.14     12.44 o 
  -1  14   8        7.90       12.21      4.44 o 
   0  14   8       23.20       24.19      5.14 o 
   1  14   8      108.80      103.61      5.90 o 
   2  14   8       10.58        9.40      5.48 o 
   3  14   8        0.98        5.85     12.03 o 
   4  14   8       12.58      -11.84     26.53 o 
  -6  15   8      138.71      142.71     13.17 o 
  -5  15   8      787.73      835.69     24.87 o 
  -4  15   8       69.14       69.35     11.65 o 
  -3  15   8       48.46       58.80      9.95 o 
  -2  15   8     1498.04     1511.76     22.96 o 
  -1  15   8        2.03       13.66      7.09 o 
   0  15   8      800.11      824.38     16.69 o 
   1  15   8     1211.37     1119.77     17.62 o 
   2  15   8       51.40       55.69      6.36 o 
   3  15   8      986.03      997.67     18.57 o 
   4  15   8      746.33      788.20     50.21 o 
  -5  16   8        0.18       -5.73     11.46 o 
  -4  16   8      671.65      624.47     20.27 o 
  -3  16   8      630.24      681.34     18.13 o 
  -2  16   8       67.64       57.21     12.14 o 
  -1  16   8     1052.63      988.93     23.48 o 
   0  16   8        6.10       13.39      6.96 o 
   1  16   8      426.85      405.39     16.83 o 
   2  16   8      467.89      461.35     25.81 o 
   3  16   8      137.81      139.74     12.48 o 
   4  16   8       75.80       35.21     53.88 o 
  -5  17   8      375.46      427.07     18.95 o 
  -4  17   8       68.29       69.09     11.87 o 
  -3  17   8       28.52       36.55     11.42 o 
  -2  17   8      560.82      594.71     17.71 o 
  -1  17   8      156.01      138.94      9.10 o 
   0  17   8       73.38       70.08      6.81 o 
   1  17   8      234.19      237.18     11.10 o 
   2  17   8       25.37       17.64     13.64 o 
   3  17   8       15.36       32.12     14.04 o 
  -4  18   8       58.17       65.77     12.99 o 
  -3  18   8       55.34       41.59     11.21 o 
  -2  18   8       10.11        6.79     10.52 o 
  -1  18   8       60.97       58.46      6.24 o 
   0  18   8      151.67      171.49     12.80 o 
   1  18   8       48.59       49.19      7.91 o 
   2  18   8       65.44       72.70     11.43 o 
   3  18   8      317.24      345.61     38.17 o 
  -4  19   8        2.40       13.68     13.78 o 
  -3  19   8      358.86      418.74     15.83 o 
  -2  19   8     1137.56     1208.19     29.75 o 
  -1  19   8       30.39       39.11      9.57 o 
   0  19   8      603.62      623.85     16.71 o 
   1  19   8     1709.66     1636.00     44.64 o 
   2  19   8      124.94      109.60     14.75 o 
  -3  20   8      112.71       75.61     16.33 o 
  -2  20   8       56.38       32.86     12.03 o 
  -1  20   8      512.34      510.35     18.24 o 
   0  20   8      165.40      161.85     14.95 o 
   1  20   8       57.57       25.63      8.73 o 
  -1  21   8       26.81       31.18     10.97 o 
   0  21   8      249.80      183.13     35.61 o 
  -8   1   9       12.96       21.72     10.74 o 
  -7   1   9       45.65       46.49      7.70 o 
  -6   1   9       40.73       44.40      6.53 o 
  -5   1   9      111.09      127.04      6.54 o 
  -4   1   9       17.71       24.68      4.99 o 
  -3   1   9       76.68       82.96      6.57 o 
  -2   1   9      861.99      891.93     11.83 o 
  -1   1   9        3.89       12.15      6.24 o 
   0   1   9       60.75       53.61      5.36 o 
   1   1   9     2100.86     2140.02     19.64 o 
   2   1   9        4.49        5.54      6.70 o 
   3   1   9      180.24      199.66     10.65 o 
   4   1   9      138.95      137.03      7.52 o 
   5   1   9      115.71      124.09      9.67 o 
   6   1   9      125.04      142.91      8.52 o 
  -8   2   9       43.94       28.05     11.27 o 
  -7   2   9     1873.74     1862.45     25.48 o 
  -6   2   9      892.04      891.52     12.34 o 
  -5   2   9     1535.12     1521.22     15.51 o 
  -4   2   9     6863.55     7187.63     45.57 o 
  -3   2   9       95.57      142.79      6.39 o 
  -2   2   9    13663.93    14369.10     89.70 o 
  -1   2   9     6215.10     6221.59     38.08 o 
   0   2   9     5545.83     5980.50     37.54 o 
   1   2   9     7692.47     7529.70     47.69 o 
   2   2   9     1151.10     1144.77     17.03 o 
   3   2   9     2314.00     2350.72     21.04 o 
   4   2   9     1739.18     1804.63     17.06 o 
   5   2   9      189.96      184.26     14.79 o 
   6   2   9     1167.30     1141.52     21.67 o 
  -8   3   9       45.23       26.14      9.99 o 
  -7   3   9       59.08       80.82      8.82 o 
  -6   3   9      823.23      817.32     12.91 o 
  -5   3   9       24.37       17.06      7.28 o 
  -4   3   9     1351.43     1316.38     13.70 o 
  -3   3   9     2525.60     2392.62     16.45 o 
  -2   3   9      353.73      481.95     10.16 o 
  -1   3   9     1921.00     1915.14     20.17 o 
   0   3   9     5576.51     5372.99     34.99 o 
   1   3   9       52.53       93.03      6.47 o 
   2   3   9      487.19      481.27      9.68 o 
   3   3   9     1546.92     1495.68     15.22 o 
   4   3   9      150.55      126.91      9.25 o 
   5   3   9        7.02       10.64      5.53 o 
   6   3   9      100.74      103.83     11.14 o 
  -8   4   9      475.10      447.10     18.77 o 
  -7   4   9      822.71      845.29     14.38 o 
  -6   4   9      286.76      280.14      8.24 o 
  -5   4   9     1083.40     1062.27     12.44 o 
  -4   4   9      840.51      713.69      8.15 o 
  -3   4   9       90.71      112.23      8.45 o 
  -2   4   9     4506.36     4169.33     25.94 o 
  -1   4   9     2620.13     2203.13     16.60 o 
   0   4   9        9.53        4.84      4.36 o 
   1   4   9     1431.40     1223.81     13.38 o 
   2   4   9     2112.09     1995.05     17.38 o 
   3   4   9      168.40      200.55      7.26 o 
   4   4   9      756.23      766.38     10.56 o 
   5   4   9      380.21      374.09     27.70 o 
   6   4   9      170.30      208.11     15.91 o 
  -8   5   9       79.64       77.18     14.60 o 
  -7   5   9       27.91       11.92      8.13 o 
  -6   5   9      132.20      152.25      8.40 o 
  -5   5   9      681.84      708.82      9.94 o 
  -4   5   9      776.56      770.02     17.65 o 
  -3   5   9      838.04      816.83      8.40 o 
  -2   5   9       85.00       57.66      4.63 o 
  -1   5   9      322.81      302.89      6.33 o 
   0   5   9      293.45      260.21      5.42 o 
   1   5   9      738.87      651.60     10.93 o 
   2   5   9      311.40      277.73      7.69 o 
   3   5   9      360.91      363.89     10.74 o 
   4   5   9       56.96       75.56      8.28 o 
   5   5   9       77.36       51.39      9.68 o 
   6   5   9        2.37       -0.74     10.80 o 
  -7   6   9      232.32      255.74     11.11 o 
  -6   6   9       51.37       54.68      7.38 o 
  -5   6   9     1813.76     1738.38     14.66 o 
  -4   6   9     1727.12     1730.78     14.40 o 
  -3   6   9       21.87       24.87      4.07 o 
  -2   6   9     1744.61     1783.00     13.26 o 
  -1   6   9     2532.72     2482.37     15.84 o 
   0   6   9      138.48      128.88      8.07 o 
   1   6   9     1043.48     1051.66     13.21 o 
   2   6   9     3450.88     3470.01     28.80 o 
   3   6   9       59.32       88.84      5.43 o 
   4   6   9      186.32      176.72     13.74 o 
   5   6   9      108.15      117.92     31.64 o 
   6   6   9       60.79       38.16     14.75 o 
  -7   7   9      224.72      199.63     13.52 o 
  -6   7   9      606.11      598.62     11.17 o 
  -5   7   9      285.39      286.97      8.29 o 
  -4   7   9      962.44      966.85     16.99 o 
  -3   7   9     1748.28     1656.21     17.02 o 
  -2   7   9      523.86      484.93      7.62 o 
  -1   7   9      880.48      830.10      7.77 o 
   0   7   9     4727.61     4605.82     31.56 o 
   1   7   9      599.49      588.92      7.99 o 
   2   7   9      788.90      756.45      8.67 o 
   3   7   9     2625.06     2529.49     33.96 o 
   4   7   9        0.21       22.61     10.32 o 
   5   7   9      368.83      416.27     21.80 o 
   6   7   9      162.34      159.86     14.82 o 
  -7   8   9      752.89      750.08     19.56 o 
  -6   8   9      350.76      357.10     25.20 o 
  -5   8   9      103.61       85.80     17.88 o 
  -4   8   9     1566.43     1648.92     33.62 o 
  -3   8   9       21.20       31.88      7.24 o 
  -2   8   9     5024.58     5216.50     39.99 o 
  -1   8   9     1957.75     2012.60     14.18 o 
   0   8   9     2354.90     2370.75     16.72 o 
   1   8   9     4366.01     4371.81     27.56 o 
   2   8   9      116.05      132.06      5.25 o 
   3   8   9     1428.68     1386.14     21.28 o 
   4   8   9      867.35      907.52     25.59 o 
   5   8   9       20.94       41.33     20.80 o 
   6   8   9      541.49      541.35     64.12 o 
  -7   9   9        1.13        8.90     11.24 o 
  -6   9   9       35.46       23.21      6.79 o 
  -5   9   9       10.42       10.34      8.37 o 
  -4   9   9        1.21        0.59      7.37 o 
  -3   9   9      159.31      162.55     11.00 o 
  -2   9   9        1.39       -2.83      5.65 o 
  -1   9   9     1987.28     2075.07     18.56 o 
   0   9   9     1948.63     2019.07     17.29 o 
   1   9   9      172.26      150.63      5.51 o 
   2   9   9      275.50      303.23     10.08 o 
   3   9   9       23.71       25.69     12.27 o 
   4   9   9       40.35       69.27     11.31 o 
   5   9   9      251.93      195.61     55.56 o 
   6   9   9       30.63       19.57     19.91 o 
  -7  10   9      180.83      218.01     16.77 o 
  -6  10   9       54.19       54.89     10.60 o 
  -5  10   9       67.09       61.83     14.38 o 
  -4  10   9       72.37       83.39      9.01 o 
  -3  10   9      218.19      243.79      9.60 o 
  -2  10   9     1547.99     1430.77     18.75 o 
  -1  10   9        4.22        3.95      4.30 o 
   0  10   9      142.22      154.09      5.83 o 
   1  10   9       16.04        8.49      4.48 o 
   2  10   9       49.18       67.39      7.66 o 
   3  10   9      484.21      527.01     26.45 o 
   4  10   9        4.80       -1.15      9.59 o 
   5  10   9       48.05       40.91     16.64 o 
  -7  11   9        0.65       22.91     11.94 o 
  -6  11   9       93.78      126.11     19.02 o 
  -5  11   9      531.93      597.83     22.38 o 
  -4  11   9      181.06      233.08     13.58 o 
  -3  11   9      756.75      778.43     14.80 o 
  -2  11   9      453.15      474.98     16.33 o 
  -1  11   9     1300.69     1277.92     14.14 o 
   0  11   9     2983.16     2899.31     23.50 o 
   1  11   9       93.46       91.19      7.98 o 
   2  11   9     3180.28     3103.36     28.14 o 
   3  11   9      776.84      783.59     21.62 o 
   4  11   9      356.66      342.31     30.94 o 
   5  11   9      169.50      169.07    128.58 o 
  -6  12   9      643.79      648.81     34.17 o 
  -5  12   9      481.86      464.31     57.55 o 
  -4  12   9     2088.44     2071.30     33.37 o 
  -3  12   9       47.49       36.55     12.81 o 
  -2  12   9     3442.45     3402.99     32.70 o 
  -1  12   9     1140.30     1135.47     11.57 o 
   0  12   9      741.57      754.98     13.50 o 
   1  12   9     1012.08     1032.77     16.53 o 
   2  12   9       10.32       20.14      4.32 o 
   3  12   9      163.72      174.22     24.81 o 
   4  12   9       36.13       15.04     17.35 o 
   5  12   9       11.97       -8.03     16.05 o 
  -6  13   9      860.74      979.16     30.00 o 
  -5  13   9      473.66      457.79     17.42 o 
  -4  13   9     1298.99     1288.68     24.41 o 
  -3  13   9     1927.96     1936.96     29.54 o 
  -2  13   9     1028.11     1016.43     17.01 o 
  -1  13   9     1091.08     1062.85     19.87 o 
   0  13   9     3798.43     3655.39     29.03 o 
   1  13   9     2831.55     2818.87     31.40 o 
   2  13   9      396.90      369.37     25.13 o 
   3  13   9     1286.58     1318.96     34.79 o 
   4  13   9      214.54      221.23     35.92 o 
   5  13   9      363.85      384.30     49.80 o 
  -6  14   9       28.10       26.12     16.88 o 
  -5  14   9      198.67      201.60     20.24 o 
  -4  14   9       24.63       39.94      9.52 o 
  -3  14   9      218.22      231.80     15.35 o 
  -2  14   9      684.23      668.80     18.55 o 
  -1  14   9      206.12      177.45      6.06 o 
   0  14   9      125.38      133.26     13.84 o 
   1  14   9      535.34      517.94     11.98 o 
   2  14   9      528.82      446.01     29.67 o 
   3  14   9        1.12       -0.96     13.55 o 
   4  14   9      316.71      193.50    134.99 o 
  -5  15   9      160.32      146.57     23.72 o 
  -4  15   9       23.72       37.48     11.43 o 
  -3  15   9        0.03       -4.57      9.15 o 
  -2  15   9       29.64       26.85     13.58 o 
  -1  15   9      131.11      109.54      6.78 o 
   0  15   9        4.97        3.97      6.92 o 
   1  15   9       48.54       51.17      6.68 o 
   2  15   9       18.11       14.52      7.91 o 
   3  15   9       39.07       42.43     19.43 o 
   4  15   9       42.26       55.95     35.03 o 
  -5  16   9      114.11      143.47     21.41 o 
  -4  16   9      161.73      166.42     15.87 o 
  -3  16   9       31.04       40.70     11.84 o 
  -2  16   9      101.98      102.82     12.83 o 
  -1  16   9      264.35      251.68     12.79 o 
   0  16   9        0.00        2.34      5.87 o 
   1  16   9       15.26        8.04      7.18 o 
   2  16   9      128.22      144.22     12.73 o 
   3  16   9       21.78       12.46     18.68 o 
   4  16   9        1.28       28.56     21.28 o 
  -5  17   9      257.49      267.42     21.49 o 
  -4  17   9      310.12      275.21     24.73 o 
  -3  17   9      521.86      532.47     18.89 o 
  -2  17   9      151.06      155.72     14.84 o 
  -1  17   9     1153.38     1037.93     25.19 o 
   0  17   9     2045.71     1989.04     40.64 o 
   1  17   9      606.90      569.94     26.00 o 
   2  17   9     1272.70     1311.57     27.76 o 
   3  17   9      791.15      835.31     28.66 o 
  -4  18   9        6.11       -3.48     12.45 o 
  -3  18   9       69.92       43.11     13.44 o 
  -2  18   9      171.49      170.61     14.92 o 
  -1  18   9       59.03       62.47     10.26 o 
   0  18   9       38.00       42.26     10.09 o 
   1  18   9      490.41      494.75     22.73 o 
   2  18   9       23.29        9.37     19.21 o 
   3  18   9      271.84      259.36    117.89 o 
  -3  19   9      297.32      315.05     20.51 o 
  -2  19   9       92.70       92.41     12.35 o 
  -1  19   9      316.32      348.09     14.82 o 
   0  19   9      397.62      404.89     12.52 o 
   1  19   9      118.00      100.29      9.42 o 
   2  19   9      380.11      376.00     24.51 o 
  -2  20   9       97.33       78.15     21.96 o 
  -1  20   9        3.06        5.55     11.32 o 
   0  20   9       58.14       39.03      8.98 o 
   1  20   9       53.87       36.61     12.12 o 
  -8   0  10      866.84      893.70     31.53 o 
  -7   0  10      763.93      797.32     28.93 o 
  -6   0  10      805.71      877.67     16.33 o 
  -5   0  10     2800.72     2672.85     31.68 o 
  -4   0  10      112.64       78.04      7.31 o 
  -3   0  10    13927.76    13692.77    127.00 o 
  -2   0  10     7074.83     6632.34     63.80 o 
  -1   0  10       87.57      167.62      7.84 o 
   0   0  10    11916.67    11438.51    103.60 o 
   1   0  10    11030.54    10789.51    105.64 o 
   2   0  10       72.21      106.28     17.96 o 
   3   0  10     3562.40     3528.82     38.05 o 
   4   0  10      727.52      767.11     32.27 o 
   5   0  10       40.37       20.78     12.57 o 
   6   0  10      974.85      948.86     22.57 o 
  -8   1  10        0.33       12.73      9.49 o 
  -7   1  10      424.03      412.55     16.15 o 
  -6   1  10      378.91      363.81      9.47 o 
  -5   1  10      479.40      507.93     11.45 o 
  -4   1  10     1068.64     1088.56     12.64 o 
  -3   1  10      109.02      124.99      5.22 o 
  -2   1  10     2609.55     2793.96     20.57 o 
  -1   1  10     1105.92     1107.94     11.52 o 
   0   1  10     5433.78     5834.81     38.36 o 
   1   1  10      156.40      166.91      8.16 o 
   2   1  10      680.89      660.67     20.55 o 
   3   1  10     1219.34     1248.53     15.35 o 
   4   1  10      732.19      725.78     12.21 o 
   5   1  10        9.07        6.17      7.20 o 
   6   1  10       26.86       20.36      9.38 o 
  -8   2  10       53.06       48.40      9.54 o 
  -7   2  10      305.98      318.42     13.85 o 
  -6   2  10        2.78        2.16      5.95 o 
  -5   2  10        9.85       16.47      5.57 o 
  -4   2  10       10.85       12.68      5.30 o 
  -3   2  10      749.22      754.11     11.39 o 
  -2   2  10        1.27        1.50      3.88 o 
  -1   2  10       17.90       24.99      4.79 o 
   0   2  10      621.55      604.50      9.66 o 
   1   2  10     1406.64     1423.43     15.03 o 
   2   2  10        9.90        2.29      4.66 o 
   3   2  10     1346.47     1357.15     17.28 o 
   4   2  10       86.86      115.31      9.84 o 
   5   2  10      133.48      138.01     14.04 o 
   6   2  10      294.97      343.59     19.48 o 
  -8   3  10        0.18       -1.59      9.52 o 
  -7   3  10      751.78      709.24     14.98 o 
  -6   3  10      371.97      365.05     10.55 o 
  -5   3  10      315.54      288.04      8.37 o 
  -4   3  10     2081.18     2042.11     18.19 o 
  -3   3  10      744.14      733.28     12.24 o 
  -2   3  10      448.43      470.66      8.40 o 
  -1   3  10     2138.05     2087.71     21.67 o 
   0   3  10     1427.42     1477.40     14.69 o 
   1   3  10       18.26       21.04      5.29 o 
   2   3  10       14.07        5.92      4.03 o 
   3   3  10       86.26       87.06      7.70 o 
   4   3  10       96.82       94.86      8.28 o 
   5   3  10       21.59       32.65      5.89 o 
   6   3  10        2.45        3.30      9.58 o 
  -8   4  10      372.02      321.58     29.57 o 
  -7   4  10      261.57      294.75      9.98 o 
  -6   4  10      181.62      192.83     12.73 o 
  -5   4  10      820.31      830.20     11.62 o 
  -4   4  10        6.19        7.87      3.73 o 
  -3   4  10     2721.66     2729.28     19.80 o 
  -2   4  10     2148.85     2214.96     16.42 o 
  -1   4  10       27.53       46.96      5.29 o 
   0   4  10     1519.72     1465.08     18.76 o 
   1   4  10      539.89      515.15     10.34 o 
   2   4  10      610.92      595.59     12.93 o 
   3   4  10      651.78      684.16     12.00 o 
   4   4  10       15.72       12.39      5.13 o 
   5   4  10      440.90      440.80     11.08 o 
   6   4  10      843.44      867.84     23.66 o 
  -7   5  10      566.90      501.87     12.69 o 
  -6   5  10      220.50      207.54      9.24 o 
  -5   5  10      407.92      415.43     12.08 o 
  -4   5  10      777.58      821.75     24.81 o 
  -3   5  10        7.91        9.28      4.68 o 
  -2   5  10      674.93      636.65     14.74 o 
  -1   5  10      606.03      612.13      9.56 o 
   0   5  10     1966.40     2163.47     16.43 o 
   1   5  10      499.00      472.59      9.30 o 
   2   5  10      108.08      131.55      9.71 o 
   3   5  10        1.92        7.42      5.61 o 
   4   5  10     1890.65     1917.12     26.14 o 
   5   5  10       19.18       10.54      4.65 o 
   6   5  10        0.53        2.79     12.41 o 
  -7   6  10      177.93      183.17     12.75 o 
  -6   6  10      653.77      643.81     13.73 o 
  -5   6  10     1471.59     1441.47     13.76 o 
  -4   6  10      424.12      372.94      5.86 o 
  -3   6  10     4330.87     4079.24     25.14 o 
  -2   6  10     2945.50     2840.24     18.42 o 
  -1   6  10      102.00      110.46      5.46 o 
   0   6  10     2762.91     2671.22     18.90 o 
   1   6  10     3365.96     3308.82     29.32 o 
   2   6  10      167.06      167.98      6.47 o 
   3   6  10     2991.73     2990.77     24.44 o 
   4   6  10      221.75      268.61      9.76 o 
   5   6  10      460.29      436.85     45.56 o 
   6   6  10      661.80      770.97     24.71 o 
  -7   7  10        4.92        0.73     12.74 o 
  -6   7  10       48.66       47.37      5.96 o 
  -5   7  10       71.13       60.79      5.76 o 
  -4   7  10     1075.03     1083.95     26.29 o 
  -3   7  10      379.70      412.08     11.79 o 
  -2   7  10        1.07        1.90      2.68 o 
  -1   7  10       11.40       26.45      4.26 o 
   0   7  10      675.13      615.12     11.08 o 
   1   7  10      488.44      470.38     13.49 o 
   2   7  10      139.92      152.16      5.55 o 
   3   7  10      549.65      515.55      7.66 o 
   4   7  10        4.73       -5.18     10.35 o 
   5   7  10      101.75       86.43     13.99 o 
   6   7  10        0.01       22.41     12.44 o 
  -7   8  10       19.63       19.29     16.37 o 
  -6   8  10      369.16      323.31     14.61 o 
  -5   8  10      649.81      647.44     15.54 o 
  -4   8  10      418.58      449.21     12.38 o 
  -3   8  10      778.09      800.37     15.67 o 
  -2   8  10      139.31      128.51      5.39 o 
  -1   8  10      748.39      789.64      9.88 o 
   0   8  10      271.78      318.46     15.16 o 
   1   8  10      133.47      150.43      6.98 o 
   2   8  10      430.44      460.14      6.90 o 
   3   8  10       79.56       67.80      5.16 o 
   4   8  10      103.39      103.01     12.87 o 
   5   8  10       42.70       55.20     14.63 o 
  -7   9  10      708.19      748.64     20.99 o 
  -6   9  10      302.16      333.80     15.44 o 
  -5   9  10      178.46      165.99     16.73 o 
  -4   9  10     2227.14     2241.80     28.08 o 
  -3   9  10      885.03      804.74     13.54 o 
  -2   9  10     1985.95     1977.97     24.09 o 
  -1   9  10     8530.92     8362.28     49.45 o 
   0   9  10     2124.24     2148.53     19.05 o 
   1   9  10      911.57      894.45     10.90 o 
   2   9  10     1239.48     1173.30     14.66 o 
   3   9  10      386.44      362.93     22.51 o 
   4   9  10      188.38      178.90     30.34 o 
   5   9  10      166.89      158.18     18.59 o 
  -7  10  10      182.57      189.45     16.24 o 
  -6  10  10      182.52      170.67     15.80 o 
  -5  10  10     1350.43     1400.34     27.63 o 
  -4  10  10        6.26        9.00      9.69 o 
  -3  10  10     4938.64     4955.15     44.03 o 
  -2  10  10     5101.61     5040.21     44.61 o 
  -1  10  10      889.12      883.37     17.47 o 
   0  10  10     4680.92     4578.40     61.11 o 
   1  10  10      693.75      701.60      9.91 o 
   2  10  10      374.88      375.19      8.64 o 
   3  10  10      117.23      135.90     13.26 o 
   4  10  10       52.52       74.05     13.77 o 
   5  10  10       81.68       73.07     18.69 o 
  -6  11  10      226.83      207.99     40.46 o 
  -5  11  10      139.09      134.23     13.95 o 
  -4  11  10      916.77      923.28     26.50 o 
  -3  11  10       62.79       39.66     11.44 o 
  -2  11  10     1037.08     1055.28     26.35 o 
  -1  11  10      896.12      884.96     16.18 o 
   0  11  10       96.61      101.35      7.66 o 
   1  11  10      215.70      235.57     10.71 o 
   2  11  10      382.48      384.06     14.62 o 
   3  11  10      125.00      101.95     23.07 o 
   4  11  10      104.19      132.53     18.25 o 
   5  11  10      520.99      491.69     52.86 o 
  -6  12  10      139.45      114.73     16.81 o 
  -5  12  10       33.09        7.13     10.58 o 
  -4  12  10      162.86      212.48     17.33 o 
  -3  12  10       22.38       21.42     11.75 o 
  -2  12  10      602.14      608.89     14.83 o 
  -1  12  10      291.86      284.44     11.48 o 
   0  12  10       14.83       14.41      5.96 o 
   1  12  10      132.98      121.77      7.70 o 
   2  12  10       78.80       86.29      5.90 o 
   3  12  10      524.16      545.13     30.10 o 
   4  12  10      147.56      101.78     45.47 o 
   5  12  10       25.44       -2.86     27.76 o 
  -6  13  10      304.82      270.36     23.51 o 
  -5  13  10       39.24       34.52     15.53 o 
  -4  13  10     1061.59     1081.87     24.87 o 
  -3  13  10      439.11      435.09     14.00 o 
  -2  13  10      624.35      610.20     20.16 o 
  -1  13  10      697.69      672.81     25.88 o 
   0  13  10       15.41        3.67      5.37 o 
   1  13  10        9.49        8.27      7.24 o 
   2  13  10       47.62       30.07      5.11 o 
   3  13  10       31.31       26.59     12.09 o 
   4  13  10        0.44        4.67     15.34 o 
  -6  14  10       15.73       23.30     18.07 o 
  -5  14  10        6.71       -6.75     13.50 o 
  -4  14  10       51.68       69.21     13.60 o 
  -3  14  10        3.01        6.55      8.85 o 
  -2  14  10       21.81       35.63     12.88 o 
  -1  14  10      303.07      267.94     18.65 o 
   0  14  10       11.84       20.88      6.29 o 
   1  14  10      515.29      478.77     14.42 o 
   2  14  10      233.17      205.89     14.38 o 
   3  14  10       15.74        1.34     10.89 o 
   4  14  10        7.76        4.62     15.72 o 
  -5  15  10       84.83       86.10     20.62 o 
  -4  15  10      819.63      824.50     35.76 o 
  -3  15  10      466.00      490.10     16.26 o 
  -2  15  10       38.76       39.03     11.71 o 
  -1  15  10     2233.30     2051.26     39.14 o 
   0  15  10      126.16      119.01      9.74 o 
   1  15  10      494.75      465.95     13.74 o 
   2  15  10     1111.32     1017.43     41.98 o 
   3  15  10       17.94       -7.74     18.73 o 
  -5  16  10      549.84      553.15     24.89 o 
  -4  16  10        5.91       21.33     13.78 o 
  -3  16  10      716.15      719.61     23.30 o 
  -2  16  10     1709.81     1659.60     25.27 o 
  -1  16  10        1.11        4.51      5.08 o 
   0  16  10      652.75      641.95     31.04 o 
   1  16  10      227.64      215.36     15.18 o 
   2  16  10      194.99      392.01    108.21 o 
   3  16  10       75.44       70.70     18.65 o 
  -4  17  10      181.11      205.58     22.27 o 
  -3  17  10       70.36       78.99     17.63 o 
  -2  17  10       14.86       16.12     11.72 o 
  -1  17  10      374.21      422.11     22.73 o 
   0  17  10        0.14       -4.13      8.25 o 
   1  17  10       19.79        9.75      6.93 o 
   2  17  10       62.47       55.61     14.23 o 
   3  17  10       22.65        9.59     13.82 o 
  -4  18  10        4.89       -4.13     12.47 o 
  -3  18  10       39.97       44.26     13.79 o 
  -2  18  10       21.37       35.02     10.57 o 
  -1  18  10       94.14       79.14     11.61 o 
   0  18  10       24.10       10.63      6.94 o 
   1  18  10       38.93       48.03      8.70 o 
   2  18  10      118.24      149.27     18.78 o 
  -3  19  10      394.49      431.08     71.77 o 
  -2  19  10      113.35       98.52     28.84 o 
  -1  19  10     1439.23     1511.76     37.77 o 
   0  19  10      439.13      383.51     55.13 o 
   1  19  10      103.05      118.32     13.72 o 
  -1  20  10       59.61       85.41     13.32 o 
   0  20  10      815.21      723.00    104.60 o 
  -8   1  11       14.41       -4.61      9.22 o 
  -7   1  11      126.29      118.42      8.92 o 
  -6   1  11       13.15       10.74      6.17 o 
  -5   1  11      205.02      233.27     10.03 o 
  -4   1  11       46.99       59.51      6.28 o 
  -3   1  11      139.05      139.78      6.28 o 
  -2   1  11     1104.39     1219.28     13.81 o 
  -1   1  11       32.86       48.77      5.64 o 
   0   1  11      816.19      761.79     11.47 o 
   1   1  11      716.08      827.34     17.81 o 
   2   1  11      350.83      356.05     12.44 o 
   3   1  11      427.39      486.95     11.24 o 
   4   1  11      396.59      415.15     11.12 o 
   5   1  11      134.51      140.08     13.57 o 
   6   1  11      134.06      128.99     14.06 o 
  -7   2  11      248.75      243.54      9.72 o 
  -6   2  11      460.14      505.93     10.23 o 
  -5   2  11      162.03      182.81      8.22 o 
  -4   2  11      689.84      611.63     10.28 o 
  -3   2  11     2664.48     2363.57     21.73 o 
  -2   2  11       59.14       82.97      5.87 o 
  -1   2  11     2765.68     2623.91     21.60 o 
   0   2  11     2110.84     1852.17     19.76 o 
   1   2  11      550.51      527.64     27.10 o 
   2   2  11     3775.20     3708.67     29.21 o 
   3   2  11      532.10      629.65     15.23 o 
   4   2  11      134.82      137.51      8.86 o 
   5   2  11     1585.27     1660.00     21.00 o 
   6   2  11      348.39      409.73     30.14 o 
  -7   3  11      496.65      496.59     13.62 o 
  -6   3  11      623.28      591.15     15.57 o 
  -5   3  11     2053.36     2046.83     18.38 o 
  -4   3  11      673.44      695.03      9.88 o 
  -3   3  11       28.34       24.57      5.19 o 
  -2   3  11     3104.66     3091.72     24.11 o 
  -1   3  11     2191.22     2222.68     19.28 o 
   0   3  11      116.37      136.98      7.29 o 
   1   3  11      635.24      720.02     12.05 o 
   2   3  11        3.83        3.16      5.95 o 
   3   3  11        4.96        8.56      6.56 o 
   4   3  11      510.02      454.99     16.59 o 
   5   3  11       25.85       15.09      7.82 o 
   6   3  11       12.46       14.27     10.86 o 
  -7   4  11      218.80      224.69     10.43 o 
  -6   4  11      583.33      594.03     23.17 o 
  -5   4  11       19.22       11.03      5.89 o 
  -4   4  11      242.84      219.35      8.61 o 
  -3   4  11     5580.42     5291.56     34.24 o 
  -2   4  11      769.26      743.51      9.87 o 
  -1   4  11     2677.42     2595.81     21.49 o 
   0   4  11     7306.30     7067.91     49.97 o 
   1   4  11      138.30      142.73      7.23 o 
   2   4  11     1414.44     1406.23     18.44 o 
   3   4  11      173.10      204.87     10.89 o 
   4   4  11       41.68       36.46      8.36 o 
   5   4  11       84.43       70.87      9.77 o 
   6   4  11      140.82      164.17     19.00 o 
  -7   5  11      231.77      223.11     12.71 o 
  -6   5  11       13.26       15.80      5.61 o 
  -5   5  11     1261.26     1251.87     15.86 o 
  -4   5  11     1490.87     1427.31     18.76 o 
  -3   5  11       10.42       12.07      4.63 o 
  -2   5  11     1039.72     1038.64     14.23 o 
  -1   5  11        0.45       -1.28      4.07 o 
   0   5  11       68.77       80.46      5.51 o 
   1   5  11      147.80      155.68      6.63 o 
   2   5  11      133.92      124.36      6.39 o 
   3   5  11      114.18      120.95      7.25 o 
   4   5  11      117.61      104.34      7.87 o 
   5   5  11      341.91      364.88     16.59 o 
   6   5  11       58.58       42.35     14.65 o 
  -7   6  11      302.42      358.25     25.78 o 
  -6   6  11       11.10        2.89      5.72 o 
  -5   6  11       11.72       10.38      4.55 o 
  -4   6  11      611.08      564.71     12.89 o 
  -3   6  11      518.92      475.84     12.98 o 
  -2   6  11      425.69      437.05     10.84 o 
  -1   6  11      635.20      634.76     12.60 o 
   0   6  11       24.10       16.38      5.53 o 
   1   6  11      115.04      121.43      9.68 o 
   2   6  11      168.70      190.95      6.95 o 
   3   6  11       14.94       15.22      6.99 o 
   4   6  11      491.70      505.09     21.25 o 
   5   6  11       65.98       59.71     17.42 o 
  -7   7  11      515.72      543.75     17.60 o 
  -6   7  11       36.37       34.18      9.77 o 
  -5   7  11     2520.24     2392.58     28.64 o 
  -4   7  11     1126.67     1141.47     17.66 o 
  -3   7  11      395.22      407.97      6.09 o 
  -2   7  11     4826.38     4879.22     29.44 o 
  -1   7  11     1326.04     1335.79     22.64 o 
   0   7  11       57.39       74.77      5.60 o 
   1   7  11     1945.29     1980.90     20.16 o 
   2   7  11      288.46      314.86      9.59 o 
   3   7  11      107.24      109.05      6.13 o 
   4   7  11      720.30      602.97     25.02 o 
   5   7  11       14.15        2.76     11.58 o 
  -7   8  11       18.58        9.82     13.68 o 
  -6   8  11      737.46      765.45     40.48 o 
  -5   8  11       18.32       28.04     24.49 o 
  -4   8  11     1127.57     1220.62     22.67 o 
  -3   8  11     2228.05     2153.38     26.05 o 
  -2   8  11      207.12      191.72      9.35 o 
  -1   8  11     2875.01     2864.68     21.51 o 
   0   8  11     1161.94     1185.61     13.62 o 
   1   8  11      429.33      422.79     10.71 o 
   2   8  11     2585.45     2638.72     22.63 o 
   3   8  11      169.88      175.29      5.85 o 
   4   8  11      451.83      495.66     19.97 o 
   5   8  11     1070.56     1175.79     32.43 o 
  -7   9  11       37.28       25.90     12.37 o 
  -6   9  11        3.16       -2.01     17.29 o 
  -5   9  11        3.15       -7.94     16.86 o 
  -4   9  11      148.97      139.89     19.38 o 
  -3   9  11       25.48       26.51      9.61 o 
  -2   9  11       25.17       19.25      4.33 o 
  -1   9  11       94.69      113.71      7.58 o 
   0   9  11       37.83       55.23      8.81 o 
   1   9  11        5.95       14.06      4.13 o 
   2   9  11       10.20       10.33      5.11 o 
   3   9  11      392.57      367.97     16.18 o 
   4   9  11      314.56      324.10     24.66 o 
   5   9  11       38.44       39.17     14.20 o 
  -7  10  11       68.54       92.55     14.70 o 
  -6  10  11      538.89      527.60     22.88 o 
  -5  10  11        8.08       22.38     13.02 o 
  -4  10  11       45.77       64.47      9.77 o 
  -3  10  11      920.89      887.65     19.77 o 
  -2  10  11       19.82        7.89      8.75 o 
  -1  10  11      109.47      129.33      5.96 o 
   0  10  11     2480.36     2428.37     23.22 o 
   1  10  11       67.68       69.65      7.32 o 
   2  10  11       56.52       54.32      5.09 o 
   3  10  11      396.48      413.44     19.31 o 
   4  10  11       49.47       23.85     21.86 o 
   5  10  11      157.40       92.73     21.01 o 
  -6  11  11      245.94      240.16     21.75 o 
  -5  11  11     1534.07     1540.60     29.82 o 
  -4  11  11     1704.82     1711.46     26.16 o 
  -3  11  11       68.62       90.78     15.73 o 
  -2  11  11     1675.66     1719.62     32.17 o 
  -1  11  11       33.57       49.18      6.65 o 
   0  11  11        5.20        7.91      4.76 o 
   1  11  11     1004.00      958.91     14.92 o 
   2  11  11      113.52      108.11      6.72 o 
   3  11  11      538.55      574.79     28.85 o 
   4  11  11      902.22      896.78     28.72 o 
   5  11  11        9.69       17.94     21.27 o 
  -6  12  11      683.93      681.71     28.83 o 
  -5  12  11        2.34       -7.28     14.56 o 
  -4  12  11     2409.09     2387.09     31.65 o 
  -3  12  11      696.75      706.42     18.97 o 
  -2  12  11      326.54      275.44     15.18 o 
  -1  12  11      693.42      669.24     15.82 o 
   0  12  11       15.28       23.70      6.34 o 
   1  12  11      201.99      178.42      7.96 o 
   2  12  11      143.10      141.22     10.45 o 
   3  12  11      160.71      190.67     16.77 o 
   4  12  11       66.92       52.02     36.22 o 
  -6  13  11      222.88      185.39     26.55 o 
  -5  13  11     1298.66     1270.64     31.40 o 
  -4  13  11       40.55       49.78     13.90 o 
  -3  13  11      673.74      624.81     27.46 o 
  -2  13  11     1327.20     1299.09     23.48 o 
  -1  13  11     1050.01     1039.62     12.82 o 
   0  13  11      235.40      246.61     10.09 o 
   1  13  11      360.12      427.87     13.04 o 
   2  13  11     1466.03     1363.87     42.30 o 
   3  13  11        7.17       12.01     11.92 o 
   4  13  11      251.82      122.17     99.22 o 
  -5  14  11      114.16      108.36     18.91 o 
  -4  14  11       78.66       89.89     19.05 o 
  -3  14  11     1558.25     1466.58     23.70 o 
  -2  14  11      237.74      264.97     18.09 o 
  -1  14  11      893.96      808.46     25.67 o 
   0  14  11     2267.59     1969.95     65.20 o 
   1  14  11       25.56       31.98      7.66 o 
   2  14  11      586.81      514.72     20.77 o 
   3  14  11       34.18       27.25     16.84 o 
   4  14  11      174.23       60.87     76.33 o 
  -5  15  11      141.49      140.53     29.47 o 
  -4  15  11        7.60       16.25     12.11 o 
  -3  15  11        7.67        9.71     13.23 o 
  -2  15  11       19.17       48.08     11.94 o 
  -1  15  11        5.73        2.46      7.36 o 
   0  15  11      182.95      165.42     13.13 o 
   1  15  11       66.49       57.05      9.09 o 
   2  15  11      116.45      125.99     15.29 o 
   3  15  11       45.65       18.69     19.48 o 
  -5  16  11        6.95        6.31     13.00 o 
  -4  16  11       64.24       47.11     18.62 o 
  -3  16  11      210.05      264.08     27.67 o 
  -2  16  11       68.29       64.89     10.99 o 
  -1  16  11      155.78       82.82     16.62 o 
   0  16  11      231.70      288.81     15.43 o 
   1  16  11       35.02       24.79      8.10 o 
   2  16  11       62.17       48.41     14.81 o 
   3  16  11       26.92       25.14     15.23 o 
  -4  17  11      186.02      170.73     24.38 o 
  -3  17  11      154.66      139.97     20.48 o 
  -2  17  11      479.14      512.50     17.37 o 
  -1  17  11      102.63      110.91     12.44 o 
   0  17  11       11.81       11.06      7.24 o 
   1  17  11      219.03      224.95     15.95 o 
   2  17  11      147.71      110.94     14.53 o 
  -3  18  11      412.04      326.51     53.14 o 
  -2  18  11       82.03       99.02     14.16 o 
  -1  18  11      717.65      722.01     20.45 o 
   0  18  11      185.71      133.63     29.85 o 
   1  18  11       87.90       61.74     12.22 o 
  -2  19  11      586.16      696.79     20.26 o 
  -1  19  11       95.19      113.73     16.47 o 
   0  19  11      169.64      148.08     23.84 o 
  -7   0  12     1285.48     1306.17     24.08 o 
  -6   0  12      389.56      419.73     24.18 o 
  -5   0  12     1333.30     1354.54     37.47 o 
  -4   0  12     9592.44     9521.56     89.98 o 
  -3   0  12      864.73      864.09     16.44 o 
  -2   0  12     7045.85     7046.13     72.92 o 
  -1   0  12    11293.06    11503.55    106.62 o 
   0   0  12     1464.66     1437.39     24.39 o 
   1   0  12     1996.90     1904.00     29.39 o 
   2   0  12     3661.77     3640.61     58.17 o 
   3   0  12       46.31       34.96     16.10 o 
   4   0  12      657.04      675.92     22.65 o 
   5   0  12      344.86      344.42     44.48 o 
  -7   1  12       85.37       93.01     10.85 o 
  -6   1  12      148.99      151.15      8.49 o 
  -5   1  12      256.37      259.76     10.08 o 
  -4   1  12        8.24       14.05      6.06 o 
  -3   1  12     1996.87     2107.42     18.78 o 
  -2   1  12      457.06      548.76     16.70 o 
  -1   1  12        7.17        2.48      5.87 o 
   0   1  12      805.27      829.01     18.64 o 
   1   1  12      341.10      377.75     13.82 o 
   2   1  12       20.95       14.38      7.08 o 
   3   1  12      955.69      982.24     17.50 o 
   4   1  12       23.67       17.41      7.26 o 
   5   1  12      124.79      109.42      9.41 o 
  -7   2  12        3.90        0.04      7.46 o 
  -6   2  12      219.99      212.19     10.22 o 
  -5   2  12      100.42      111.27     10.84 o 
  -4   2  12      183.82      182.35      9.69 o 
  -3   2  12        7.43       10.74      5.47 o 
  -2   2  12     1135.76     1141.05     12.80 o 
  -1   2  12      187.47      181.92      7.61 o 
   0   2  12       42.13       44.45      7.73 o 
   1   2  12     1185.54     1129.92     17.23 o 
   2   2  12      626.64      628.07     19.93 o 
   3   2  12       10.30        4.45      6.55 o 
   4   2  12      314.72      356.88     13.18 o 
   5   2  12      388.23      407.47     14.53 o 
  -7   3  12       15.72        3.50      6.94 o 
  -6   3  12      318.52      297.53     11.44 o 
  -5   3  12      334.67      339.12     12.33 o 
  -4   3  12        9.56       15.94      6.92 o 
  -3   3  12      328.26      341.63     10.17 o 
  -2   3  12     1693.23     1664.96     17.17 o 
  -1   3  12      580.44      523.91     11.59 o 
   0   3  12      117.86      121.33      8.03 o 
   1   3  12     1237.17     1235.28     22.62 o 
   2   3  12       14.51       19.42      6.46 o 
   3   3  12      416.44      416.21     13.87 o 
   4   3  12       63.82       68.65     10.66 o 
   5   3  12      443.57      394.70     33.73 o 
  -7   4  12      402.70      388.58     20.43 o 
  -6   4  12       40.27       57.13      7.38 o 
  -5   4  12      403.32      394.06      9.52 o 
  -4   4  12     1675.77     1621.69     16.28 o 
  -3   4  12       40.88       38.19      5.15 o 
  -2   4  12     1282.76     1135.72     31.97 o 
  -1   4  12     1111.11     1162.08     13.87 o 
   0   4  12      156.50      179.62     11.38 o 
   1   4  12       72.13       69.84      8.00 o 
   2   4  12      271.27      289.46     14.31 o 
   3   4  12       64.89       55.08      7.86 o 
   4   4  12      245.55      283.96     18.47 o 
   5   4  12      873.12      852.82     32.77 o 
  -7   5  12        2.68       15.34      7.58 o 
  -6   5  12      242.38      253.14     15.40 o 
  -5   5  12      336.67      322.24     13.76 o 
  -4   5  12      130.32      118.92      9.60 o 
  -3   5  12     1328.89     1331.27     17.28 o 
  -2   5  12      155.27      189.33      8.40 o 
  -1   5  12      198.62      220.79     10.41 o 
   0   5  12       11.42        4.58      6.74 o 
   1   5  12      397.57      405.92     11.23 o 
   2   5  12       35.24       30.22      7.83 o 
   3   5  12      195.20      218.29      8.03 o 
   4   5  12       25.49       24.41      7.95 o 
   5   5  12       64.46       69.23     12.24 o 
  -7   6  12      355.33      406.53     17.72 o 
  -6   6  12      161.76      165.25      7.15 o 
  -5   6  12      522.24      496.83     13.39 o 
  -4   6  12     5159.97     5045.94     37.61 o 
  -3   6  12     2050.73     2032.61     22.54 o 
  -2   6  12     2187.94     2231.92     18.64 o 
  -1   6  12     4673.08     4717.67     37.28 o 
   0   6  12      744.78      752.79     11.00 o 
   1   6  12     2323.27     2371.51     19.06 o 
   2   6  12     1093.12     1140.83     12.62 o 
   3   6  12      353.32      330.80     17.00 o 
   4   6  12     1007.91      964.29     36.48 o 
   5   6  12      214.65      209.27     20.17 o 
  -7   7  12        0.75        0.97     13.09 o 
  -6   7  12      407.86      476.80     21.39 o 
  -5   7  12      455.03      382.43     22.00 o 
  -4   7  12       10.37       16.91      9.15 o 
  -3   7  12     1008.22      963.30     15.30 o 
  -2   7  12      646.40      652.16      7.93 o 
  -1   7  12      255.89      282.81     12.88 o 
   0   7  12      104.15      118.52     11.92 o 
   1   7  12        1.81        6.93      4.87 o 
   2   7  12        4.06       13.03      6.85 o 
   3   7  12       38.95       32.57      6.07 o 
   4   7  12      200.78      154.33     18.32 o 
   5   7  12       36.33       69.65     16.65 o 
  -7   8  12        1.48       -8.94     17.87 o 
  -6   8  12       81.96       68.15     14.99 o 
  -5   8  12       32.12       21.50      9.41 o 
  -4   8  12      137.73      116.46     13.48 o 
  -3   8  12     1220.22     1230.84     20.95 o 
  -2   8  12       23.85       19.24      4.59 o 
  -1   8  12        3.33       -0.06      3.66 o 
   0   8  12     1163.72     1111.55     27.09 o 
   1   8  12      329.65      340.46     14.27 o 
   2   8  12      232.07      228.46      7.39 o 
   3   8  12       28.37       26.58      5.07 o 
   4   8  12      183.33      114.25     36.05 o 
   5   8  12       47.42       30.04     21.18 o 
  -7   9  12        8.07        5.73     11.37 o 
  -6   9  12      688.52      688.63     25.08 o 
  -5   9  12      872.54      848.94     20.28 o 
  -4   9  12      454.40      486.13     16.26 o 
  -3   9  12     1253.26     1253.34     23.84 o 
  -2   9  12     1663.39     1543.21     20.23 o 
  -1   9  12       93.90       89.44      6.32 o 
   0   9  12     1006.08      942.27     13.97 o 
   1   9  12      824.31      848.53     13.07 o 
   2   9  12       27.00       16.46      5.83 o 
   3   9  12      367.67      319.46     24.95 o 
   4   9  12      256.98      300.53     17.96 o 
   5   9  12       45.21       51.11     14.94 o 
  -6  10  12       24.62        8.03     16.20 o 
  -5  10  12      619.76      611.51     37.41 o 
  -4  10  12      561.31      587.06     31.28 o 
  -3  10  12       64.87       61.81     11.30 o 
  -2  10  12      426.74      417.98     13.28 o 
  -1  10  12     2905.53     2902.48     24.93 o 
   0  10  12      438.47      430.25      9.57 o 
   1  10  12     1464.69     1505.18     14.85 o 
   2  10  12     1877.64     1795.05     17.67 o 
   3  10  12        7.37        0.61      6.34 o 
   4  10  12      452.40      446.81     29.99 o 
  -6  11  12      283.43      322.60     32.17 o 
  -5  11  12       52.88       47.37     15.02 o 
  -4  11  12      379.81      401.83     21.39 o 
  -3  11  12       92.29       84.12     14.73 o 
  -2  11  12       45.04       55.67      9.73 o 
  -1  11  12       71.85       78.45      6.37 o 
   0  11  12      192.58      198.28      7.03 o 
   1  11  12       29.04       17.73      5.27 o 
   2  11  12       81.34       83.02      7.03 o 
   3  11  12      620.62      615.39     20.21 o 
   4  11  12       81.48       42.73     15.37 o 
  -6  12  12        5.99       36.67     18.18 o 
  -5  12  12        4.45       23.06     20.15 o 
  -4  12  12       25.22       36.27     18.21 o 
  -3  12  12       37.48       44.09     12.76 o 
  -2  12  12      414.73      406.16     17.36 o 
  -1  12  12        1.31        4.55      6.15 o 
   0  12  12       38.72       21.38      7.60 o 
   1  12  12     1321.15     1307.52     16.98 o 
   2  12  12       23.70       23.12      6.11 o 
   3  12  12      126.88      133.17     17.90 o 
   4  12  12      380.86      377.39     70.23 o 
  -5  13  12      109.82      125.10     17.31 o 
  -4  13  12      189.92      194.70     27.40 o 
  -3  13  12       28.20       54.15     13.18 o 
  -2  13  12       59.41       61.04     13.79 o 
  -1  13  12       92.44       84.34     10.56 o 
   0  13  12       26.37       22.26      7.57 o 
   1  13  12      174.77      147.57     12.42 o 
   2  13  12        9.13        8.02      5.98 o 
   3  13  12       35.65       43.39     18.14 o 
   4  13  12       46.15       25.50     18.48 o 
  -5  14  12      226.82      231.09     22.64 o 
  -4  14  12       12.68        9.89     11.04 o 
  -3  14  12        2.06       -4.15     18.36 o 
  -2  14  12       63.46       65.46     12.89 o 
  -1  14  12      167.29      144.83     13.16 o 
   0  14  12       14.39        9.73      7.06 o 
   1  14  12       69.28       82.68      8.14 o 
   2  14  12       15.88       28.68     11.82 o 
   3  14  12      157.25      154.41     43.09 o 
  -5  15  12      462.33      477.67     27.42 o 
  -4  15  12       53.54       61.74     13.90 o 
  -3  15  12      319.84      366.58     23.68 o 
  -2  15  12      791.15      790.48     18.78 o 
  -1  15  12       28.57       32.10      5.77 o 
   0  15  12      239.57      254.50     12.34 o 
   1  15  12       11.58       12.65      9.93 o 
   2  15  12      232.40      272.53     15.72 o 
   3  15  12      430.24      408.40     80.89 o 
  -4  16  12      532.53      570.94     19.71 o 
  -3  16  12      210.17      219.21     27.47 o 
  -2  16  12      163.76      115.23     13.78 o 
  -1  16  12      266.71      288.69     15.45 o 
   0  16  12       26.97       23.42      8.98 o 
   1  16  12      314.63      242.83     12.50 o 
   2  16  12      113.90      124.15     15.53 o 
  -3  17  12      242.31      293.27     57.96 o 
  -2  17  12      323.37      348.90     22.81 o 
  -1  17  12        6.91        1.84     11.59 o 
   0  17  12      112.37      102.85     15.69 o 
   1  17  12       25.52       18.50     11.04 o 
   2  17  12       13.99       18.84     11.90 o 
  -3  18  12       18.82        9.57     11.11 o 
  -2  18  12        0.26       -6.57     13.14 o 
  -1  18  12      180.90      164.57     25.49 o 
   0  18  12       39.54       40.74     15.98 o 
   1  18  12        5.41       -1.75     13.59 o 
  -7   1  13        4.05        2.39      7.61 o 
  -6   1  13      148.38      139.93     10.77 o 
  -5   1  13       77.13       66.90      8.54 o 
  -4   1  13       56.01       63.02      7.73 o 
  -3   1  13        6.85        9.90      5.91 o 
  -2   1  13      394.24      363.51      9.86 o 
  -1   1  13        8.19       14.34      7.69 o 
   0   1  13      696.03      713.09     18.04 o 
   1   1  13     2635.33     2594.75     25.53 o 
   2   1  13      189.96      226.77     12.95 o 
   3   1  13       66.02       45.42     10.60 o 
   4   1  13      312.95      320.95     18.83 o 
   5   1  13       11.59       16.49      9.17 o 
  -7   2  13      251.51      281.00     18.65 o 
  -6   2  13      849.51      789.90     16.59 o 
  -5   2  13     1863.06     1874.54     22.84 o 
  -4   2  13     1843.77     1866.70     21.48 o 
  -3   2  13      469.30      520.79     20.09 o 
  -2   2  13     2826.70     2734.46     22.54 o 
  -1   2  13     2566.17     2540.53     23.04 o 
   0   2  13     3118.97     3127.91     27.14 o 
   1   2  13     5183.86     5194.59     54.17 o 
   2   2  13        7.74       16.06      7.14 o 
   3   2  13     3382.89     3417.29     32.44 o 
   4   2  13     1293.81     1256.06     24.12 o 
   5   2  13        8.42        1.95      8.59 o 
  -7   3  13      212.69      223.28     15.03 o 
  -6   3  13      354.81      384.83     12.91 o 
  -5   3  13      930.94      887.10     14.96 o 
  -4   3  13      712.41      677.11     11.79 o 
  -3   3  13      141.79      121.58      8.91 o 
  -2   3  13       79.17       79.34      8.06 o 
  -1   3  13      136.61      140.31      8.65 o 
   0   3  13        7.71        9.01      6.30 o 
   1   3  13        0.48        3.07      7.49 o 
   2   3  13      102.10       73.30      9.14 o 
   3   3  13     1063.07     1100.98     17.64 o 
   4   3  13       79.66       97.97     10.00 o 
   5   3  13      208.97      142.84     18.09 o 
  -7   4  13      544.46      553.13     15.40 o 
  -6   4  13      758.49      735.07     17.83 o 
  -5   4  13     2647.71     2739.76     27.38 o 
  -4   4  13      716.65      699.76     14.06 o 
  -3   4  13     2151.84     2241.56     20.41 o 
  -2   4  13     2410.21     2354.99     25.17 o 
  -1   4  13      140.90      126.42      6.98 o 
   0   4  13      711.22      704.83     15.26 o 
   1   4  13      326.19      339.55     12.70 o 
   2   4  13        6.70        3.03      7.35 o 
   3   4  13       27.89       33.45     11.24 o 
   4   4  13      455.94      450.66     15.15 o 
   5   4  13      317.18      284.13     62.04 o 
  -7   5  13       10.26        9.87     10.56 o 
  -6   5  13        4.99        4.38      5.13 o 
  -5   5  13       10.12       19.09      7.20 o 
  -4   5  13       16.00       18.21      7.48 o 
  -3   5  13        2.59       11.92      6.07 o 
  -2   5  13      167.33      176.87     12.91 o 
  -1   5  13      306.65      323.32     10.79 o 
   0   5  13      269.19      261.62      9.55 o 
   1   5  13     1146.88     1220.31     14.82 o 
   2   5  13      155.91      166.71     10.60 o 
   3   5  13      568.69      568.40     17.82 o 
   4   5  13      141.07      125.53     11.37 o 
   5   5  13       58.55       40.37     12.33 o 
  -7   6  13       17.71       26.66     16.93 o 
  -6   6  13      462.77      420.92     26.56 o 
  -5   6  13     1670.33     1522.49     19.83 o 
  -4   6  13      570.12      562.06      9.73 o 
  -3   6  13      325.68      333.74     20.92 o 
  -2   6  13      489.30      518.02     13.23 o 
  -1   6  13      608.04      660.14     11.60 o 
   0   6  13       15.48       21.63      8.89 o 
   1   6  13      312.53      362.97     12.59 o 
   2   6  13     1087.75     1030.88     19.02 o 
   3   6  13       18.50       13.50      6.52 o 
   4   6  13      345.65      304.41     16.22 o 
   5   6  13      192.99      167.38     21.15 o 
  -7   7  13      228.40      170.27     18.85 o 
  -6   7  13      482.84      520.37     33.49 o 
  -5   7  13        0.07       -1.70      3.41 o 
  -4   7  13      760.18      687.88     14.58 o 
  -3   7  13      715.00      709.58     14.55 o 
  -2   7  13       14.13       18.39      4.30 o 
  -1   7  13       36.61       44.31      7.11 o 
   0   7  13       35.01       33.91      6.11 o 
   1   7  13       15.50       18.39      7.31 o 
   2   7  13      521.58      573.30     15.56 o 
   3   7  13     1015.31     1017.34     20.46 o 
   4   7  13       12.64        8.60     14.34 o 
   5   7  13      526.02      546.71     30.83 o 
  -6   8  13      149.48      161.73     15.44 o 
  -5   8  13      653.02      720.44     31.64 o 
  -4   8  13      612.97      597.33     14.90 o 
  -3   8  13      403.48      365.64     14.00 o 
  -2   8  13     1744.58     1701.12     23.67 o 
  -1   8  13      152.43      174.23      9.59 o 
   0   8  13     1785.81     1792.06     16.96 o 
   1   8  13     1612.97     1630.26     17.39 o 
   2   8  13      250.58      269.59      9.16 o 
   3   8  13     1082.02     1042.41     19.05 o 
   4   8  13      753.52      783.57     25.71 o 
  -6   9  13       50.82       36.62     18.90 o 
  -5   9  13        2.68       -6.58     13.17 o 
  -4   9  13      117.91      116.77     12.87 o 
  -3   9  13      200.38      176.77     11.69 o 
  -2   9  13       25.83       37.98      4.59 o 
  -1   9  13     1138.02     1135.79     13.67 o 
   0   9  13       17.99       -1.77      6.17 o 
   1   9  13      496.38      522.47     15.27 o 
   2   9  13       49.43       52.51      7.21 o 
   3   9  13        0.90        0.67      5.17 o 
   4   9  13      101.39       65.16     23.69 o 
  -6  10  13       13.66       -2.52     15.78 o 
  -5  10  13        0.26       10.50     12.39 o 
  -4  10  13        3.13        9.51     10.33 o 
  -3  10  13       34.74       45.15     12.49 o 
  -2  10  13      231.06      237.72     14.10 o 
  -1  10  13       19.79       17.11      4.72 o 
   0  10  13        0.20        1.69      6.32 o 
   1  10  13      110.51      106.14      8.04 o 
   2  10  13       39.59       24.99      7.99 o 
   3  10  13       16.27       18.72     10.93 o 
   4  10  13       49.71       56.61     19.99 o 
  -6  11  13        5.84       19.01     17.76 o 
  -5  11  13       62.15       61.40     14.93 o 
  -4  11  13       83.45      109.19     13.84 o 
  -3  11  13      193.48      209.29     13.97 o 
  -2  11  13       16.10       22.56      9.49 o 
  -1  11  13       92.42      108.35      7.90 o 
   0  11  13      170.45      149.88      8.18 o 
   1  11  13        8.37        6.40      6.53 o 
   2  11  13      867.76      892.11     28.77 o 
   3  11  13      357.63      375.67     18.81 o 
   4  11  13       25.21       38.73     17.49 o 
  -5  12  13      145.93      168.09     14.97 o 
  -4  12  13      159.09      188.38     17.05 o 
  -3  12  13        3.11       10.70     12.34 o 
  -2  12  13      559.73      530.58     87.78 o 
  -1  12  13      723.00      640.57     22.24 o 
   0  12  13        6.74       15.00      6.83 o 
   1  12  13      976.32      969.08     20.35 o 
   2  12  13      211.90      191.35     10.91 o 
   3  12  13      260.48      156.17     40.83 o 
  -5  13  13      159.31      151.16     24.76 o 
  -4  13  13     1212.37     1169.80     25.86 o 
  -3  13  13     1813.05     1919.55     36.26 o 
  -2  13  13      192.51      245.54     19.28 o 
  -1  13  13     1316.52     1277.32     31.64 o 
   0  13  13      836.38      908.96     18.53 o 
   1  13  13       86.77       92.59      8.71 o 
   2  13  13      600.46      636.13     25.80 o 
   3  13  13      437.28      402.95     85.66 o 
  -5  14  13      248.30      278.19     22.48 o 
  -4  14  13       80.38      138.78     18.73 o 
  -3  14  13      191.62      221.13     19.66 o 
  -2  14  13      666.12      699.77     21.85 o 
  -1  14  13        1.84       21.18      6.88 o 
   0  14  13        3.59        6.00      8.96 o 
   1  14  13      238.14      226.75     18.30 o 
   2  14  13        4.92       17.29     14.11 o 
   3  14  13       26.03       25.64     13.68 o 
  -4  15  13       15.99        5.95     15.41 o 
  -3  15  13        8.34       29.94     12.49 o 
  -2  15  13        2.04       -1.39     11.52 o 
  -1  15  13       67.28       75.24     12.22 o 
   0  15  13        4.59       -4.35      8.71 o 
   1  15  13       36.71       31.29      9.79 o 
   2  15  13       11.57       12.77     12.77 o 
  -4  16  13      111.55      126.63     17.79 o 
  -3  16  13        0.19       -4.51     13.01 o 
  -2  16  13      125.99      144.36     23.69 o 
  -1  16  13      194.73      235.35     20.28 o 
   0  16  13        0.31       -1.04      7.31 o 
   1  16  13       81.56       64.14     13.42 o 
  -3  17  13      220.53      139.97     52.50 o 
  -2  17  13        9.85       35.79     14.88 o 
  -1  17  13      452.84      458.12     25.43 o 
   0  17  13      243.06      251.60     36.92 o 
   1  17  13        0.49        7.77     12.26 o 
  -1  18  13       12.85       -0.84     16.14 o 
  -7   0  14        8.83       12.78     17.05 o 
  -6   0  14     2242.00     2319.49     43.37 o 
  -5   0  14     3109.45     3180.59     42.70 o 
  -4   0  14        1.54       19.34     10.97 o 
  -3   0  14    10037.87    10071.78     91.46 o 
  -2   0  14     2423.44     2442.17     32.44 o 
  -1   0  14     1138.33     1125.66     23.33 o 
   0   0  14     8753.10     8798.00    109.01 o 
   1   0  14      850.20      784.33     27.75 o 
   2   0  14      927.75      978.16     25.49 o 
   3   0  14     1664.62     1648.84     42.09 o 
   4   0  14      121.59      115.11     21.23 o 
   5   0  14       57.37       64.60     15.03 o 
  -7   1  14       48.04       42.19      7.63 o 
  -6   1  14        2.91       -3.91      7.83 o 
  -5   1  14      125.44      139.20     12.21 o 
  -4   1  14       21.51       16.81      6.60 o 
  -3   1  14        7.62       18.96      7.19 o 
  -2   1  14      653.89      657.49     14.99 o 
  -1   1  14        5.14        6.64      6.52 o 
   0   1  14        4.95        8.19      7.42 o 
   1   1  14      226.09      267.24     12.43 o 
   2   1  14      398.13      440.54     16.54 o 
   3   1  14       44.65       50.98     10.69 o 
   4   1  14      228.47      225.29     10.90 o 
   5   1  14      106.21       92.49     11.27 o 
  -7   2  14       34.01       26.74      9.88 o 
  -6   2  14       96.22       86.84     15.05 o 
  -5   2  14       74.16       63.35      8.60 o 
  -4   2  14        9.54       15.18      8.05 o 
  -3   2  14        4.69        7.92      5.87 o 
  -2   2  14      257.33      276.99     10.06 o 
  -1   2  14      242.32      250.20      8.96 o 
   0   2  14       22.09       22.01      8.18 o 
   1   2  14      565.55      614.65     15.05 o 
   2   2  14        5.05       22.59      8.02 o 
   3   2  14     1308.32     1337.80     20.43 o 
   4   2  14      259.00      249.36     14.57 o 
   5   2  14      267.44      276.43     26.76 o 
  -7   3  14        2.06        0.68      8.10 o 
  -6   3  14        1.03        2.54      7.72 o 
  -5   3  14       17.87       10.83      7.82 o 
  -4   3  14      156.27      179.78     10.60 o 
  -3   3  14      814.56      802.92     19.90 o 
  -2   3  14      132.33      125.04      8.24 o 
  -1   3  14     1239.89     1225.53     19.90 o 
   0   3  14      285.54      314.72     11.71 o 
   1   3  14      386.75      386.18     14.60 o 
   2   3  14       23.06       25.60      8.50 o 
   3   3  14       45.83       38.35      8.58 o 
   4   3  14       11.65       19.30      8.30 o 
   5   3  14        3.31       -4.66     11.64 o 
  -7   4  14      264.88      180.29     21.28 o 
  -6   4  14      591.87      538.83     17.39 o 
  -5   4  14       91.91       89.63      9.06 o 
  -4   4  14       19.83       46.06      8.53 o 
  -3   4  14      533.90      531.84     12.33 o 
  -2   4  14      790.53      828.50     22.19 o 
  -1   4  14      194.61      252.87     15.33 o 
   0   4  14     1070.93     1164.63     17.54 o 
   1   4  14      584.24      621.53     16.90 o 
   2   4  14      321.35      335.24     10.92 o 
   3   4  14     1007.63     1011.48     24.19 o 
   4   4  14       35.54       29.77      9.02 o 
  -7   5  14      152.87      112.28     14.21 o 
  -6   5  14        0.58       -1.49      6.27 o 
  -5   5  14      681.85      630.95     14.08 o 
  -4   5  14       51.15       41.36      6.80 o 
  -3   5  14       57.14       65.18      5.85 o 
  -2   5  14      356.99      374.13     13.35 o 
  -1   5  14      221.35      203.36      8.92 o 
   0   5  14       18.74       27.19      8.81 o 
   1   5  14       99.14      118.13     10.01 o 
   2   5  14      235.54      264.34     20.58 o 
   3   5  14        0.82       -3.99      8.11 o 
   4   5  14      735.68      710.15     16.86 o 
  -6   6  14     1533.96     1553.73     29.88 o 
  -5   6  14      767.40      732.71     30.79 o 
  -4   6  14       73.14       85.11      9.89 o 
  -3   6  14     2655.21     2632.01     22.86 o 
  -2   6  14      346.56      383.84     19.32 o 
  -1   6  14        2.64        5.21      6.83 o 
   0   6  14     1475.31     1487.26     26.49 o 
   1   6  14      732.26      720.91     22.54 o 
   2   6  14      542.67      563.13     20.37 o 
   3   6  14     1820.51     1774.07     22.52 o 
   4   6  14       88.35       69.80     19.28 o 
  -6   7  14        2.40        2.84     13.88 o 
  -5   7  14      309.87      340.84     15.52 o 
  -4   7  14     1188.61     1040.17     22.77 o 
  -3   7  14       82.69       90.25     10.30 o 
  -2   7  14      104.53      105.59      5.96 o 
  -1   7  14       10.88       18.77      5.19 o 
   0   7  14        8.91       15.61      6.74 o 
   1   7  14      189.19      207.20     13.89 o 
   2   7  14       78.76       85.09      8.40 o 
   3   7  14       60.28       67.90      8.51 o 
   4   7  14        4.30       -6.82     13.64 o 
  -6   8  14       46.26       43.86     16.41 o 
  -5   8  14      244.53      244.49     24.41 o 
  -4   8  14       16.92       11.38      9.17 o 
  -3   8  14      729.90      677.08     14.71 o 
  -2   8  14        1.04        5.04      4.38 o 
  -1   8  14       14.50       21.95      6.49 o 
   0   8  14      172.05      175.68      8.97 o 
   1   8  14       48.55       52.66      7.16 o 
   2   8  14      127.66      144.23      9.27 o 
   3   8  14       33.83        5.89      5.85 o 
   4   8  14       19.08       -7.83     15.67 o 
  -6   9  14      159.66      186.07     23.68 o 
  -5   9  14      375.75      432.65     16.91 o 
  -4   9  14      706.60      739.20     30.18 o 
  -3   9  14       73.89       65.98     11.78 o 
  -2   9  14     1436.08     1350.59     13.04 o 
  -1   9  14     1111.11     1109.28     22.29 o 
   0   9  14        7.24        0.95      5.21 o 
   1   9  14     1180.71     1204.87     26.41 o 
   2   9  14      398.56      451.90     11.03 o 
   3   9  14        2.29       -4.21     13.41 o 
   4   9  14      131.34       86.03     29.73 o 
  -6  10  14      405.17      492.42     77.96 o 
  -5  10  14      596.69      648.96     21.65 o 
  -4  10  14       11.57       38.66     13.01 o 
  -3  10  14     1180.54     1200.23     22.88 o 
  -2  10  14     1045.52      950.39     23.42 o 
  -1  10  14      152.34      177.60      8.22 o 
   0  10  14     1372.15     1329.15     19.93 o 
   1  10  14      234.78      283.18     13.94 o 
   2  10  14      630.86      604.07     14.28 o 
   3  10  14      414.16      383.74     61.18 o 
  -5  11  14       93.61       73.62     19.04 o 
  -4  11  14      279.02      273.04     35.03 o 
  -3  11  14        9.51        3.09     10.16 o 
  -2  11  14      172.24      195.99     14.62 o 
  -1  11  14      234.18      226.73      8.35 o 
   0  11  14      168.23      184.08     10.09 o 
   1  11  14      792.62      785.77     15.93 o 
   2  11  14      804.44      731.95     21.03 o 
   3  11  14       52.10       45.93     16.59 o 
  -5  12  14        0.67       18.76     14.84 o 
  -4  12  14      153.11      198.81     19.35 o 
  -3  12  14       34.05       31.64     13.48 o 
  -2  12  14      528.49      500.21     18.63 o 
  -1  12  14      529.38      528.32     20.49 o 
   0  12  14       57.24       60.29      8.74 o 
   1  12  14      138.48      170.94     12.70 o 
   2  12  14      773.56      879.94     19.20 o 
   3  12  14      166.52      192.87     33.82 o 
  -5  13  14       10.50       29.36     17.11 o 
  -4  13  14       50.06       57.07     16.87 o 
  -3  13  14       61.48       38.91     12.83 o 
  -2  13  14       91.13      103.86     16.12 o 
  -1  13  14      161.93      119.61     13.90 o 
   0  13  14       36.47       20.53      8.70 o 
   1  13  14       88.54       94.46     10.23 o 
   2  13  14       14.66       14.31     11.68 o 
  -4  14  14        2.62       -8.13     22.33 o 
  -3  14  14        3.06       -6.18     12.36 o 
  -2  14  14       49.53       13.33     15.76 o 
  -1  14  14       70.35       64.82     18.48 o 
   0  14  14       34.49       32.67      7.47 o 
   1  14  14       28.88       20.37     10.26 o 
   2  14  14      280.61      282.51     28.00 o 
  -4  15  14      974.16      986.15     31.24 o 
  -3  15  14      106.37       74.55     16.98 o 
  -2  15  14      313.24      350.35     35.09 o 
  -1  15  14      740.20      788.58     32.08 o 
   0  15  14      127.34       99.84     21.24 o 
   1  15  14      951.94      891.69     44.81 o 
  -3  16  14       97.10      112.84     24.88 o 
  -2  16  14      263.31      236.37     24.40 o 
  -1  16  14        1.92       33.21     21.37 o 
   0  16  14       99.64      101.43     21.98 o 
   1  16  14       18.41       16.39     11.57 o 
  -1  17  14      326.48      347.32     30.04 o 
  -7   1  15      183.15       99.08     13.95 o 
  -6   1  15       10.61        4.33      7.84 o 
  -5   1  15      819.27      784.40     17.76 o 
  -4   1  15       49.74       42.32      8.14 o 
  -3   1  15      821.01      823.65     22.08 o 
  -2   1  15      721.25      736.34     13.80 o 
  -1   1  15     1345.15     1380.31     18.67 o 
   0   1  15     1719.63     1838.97     27.96 o 
   1   1  15       16.29       25.70     11.61 o 
   2   1  15      417.58      439.25     20.36 o 
   3   1  15      180.45      207.82     20.82 o 
   4   1  15       23.75       12.06      9.79 o 
  -7   2  15      252.96      247.68     13.87 o 
  -6   2  15      295.93      378.14     12.45 o 
  -5   2  15       22.71        3.98      9.16 o 
  -4   2  15      399.57      407.39     16.34 o 
  -3   2  15      738.16      725.07     12.75 o 
  -2   2  15       31.71       30.72      7.24 o 
  -1   2  15     1203.56     1160.73     23.30 o 
   0   2  15      722.36      748.36     20.02 o 
   1   2  15     1633.07     1675.18     24.16 o 
   2   2  15     2254.94     2279.65     35.70 o 
   3   2  15      397.78      375.62     17.99 o 
   4   2  15      457.91      477.05     30.16 o 
  -6   3  15      675.60      689.37     27.98 o 
  -5   3  15      255.57      240.98     11.64 o 
  -4   3  15       26.33       23.24      7.68 o 
  -3   3  15       75.74       88.69      9.34 o 
  -2   3  15      366.03      366.98     11.07 o 
  -1   3  15       78.59       90.39      9.43 o 
   0   3  15      396.33      458.94     22.88 o 
   1   3  15     1006.32      969.35     19.49 o 
   2   3  15       57.26       77.89     10.78 o 
   3   3  15      353.90      319.47     13.10 o 
   4   3  15      288.11      218.84     19.64 o 
  -6   4  15      329.77      357.37     12.70 o 
  -5   4  15      337.54      326.27     14.59 o 
  -4   4  15      359.90      398.74     13.17 o 
  -3   4  15      317.92      323.19     10.80 o 
  -2   4  15       87.30       62.29      8.46 o 
  -1   4  15      387.69      410.94     14.43 o 
   0   4  15     2123.49     2044.92     24.41 o 
   1   4  15      201.66      216.80     21.44 o 
   2   4  15      998.81      986.02     18.04 o 
   3   4  15      298.77      340.13     14.87 o 
   4   4  15       97.10       88.99     13.83 o 
  -6   5  15       45.69       41.17     13.14 o 
  -5   5  15      686.00      649.16     12.97 o 
  -4   5  15      507.69      525.46     13.76 o 
  -3   5  15       31.98       23.96      7.48 o 
  -2   5  15      619.99      639.07     13.68 o 
  -1   5  15       26.02       24.13      7.89 o 
   0   5  15        0.27       15.74      7.59 o 
   1   5  15       57.40       85.51      9.58 o 
   2   5  15      102.64      102.46      9.77 o 
   3   5  15       34.25       21.27      9.38 o 
   4   5  15      235.65      140.39     25.93 o 
  -6   6  15        3.63        1.16     11.39 o 
  -5   6  15       48.32       40.38      6.07 o 
  -4   6  15       28.44       31.84      8.27 o 
  -3   6  15      220.74      258.41     11.92 o 
  -2   6  15      662.41      656.66     17.50 o 
  -1   6  15       26.77       20.21      7.50 o 
   0   6  15      196.81      240.68     19.54 o 
   1   6  15      138.95      130.23     11.68 o 
   2   6  15      301.57      322.69     14.02 o 
   3   6  15      403.17      360.84     54.49 o 
   4   6  15        8.66       11.26     13.47 o 
  -6   7  15      128.59      147.46     15.88 o 
  -5   7  15     1147.90     1079.53     22.96 o 
  -4   7  15      365.23      328.96     16.50 o 
  -3   7  15      128.83      128.78      8.01 o 
  -2   7  15     2377.39     2375.12     21.58 o 
  -1   7  15       32.99       36.36      6.48 o 
   0   7  15     1215.29     1248.98     23.34 o 
   1   7  15     2075.43     2089.85     27.89 o 
   2   7  15       17.76       16.02      9.17 o 
   3   7  15      708.95      710.98     17.31 o 
   4   7  15      351.37      344.59     54.36 o 
  -6   8  15      718.94      684.35     23.21 o 
  -5   8  15        7.03       15.12     12.22 o 
  -4   8  15      849.26      849.44     28.04 o 
  -3   8  15      201.99      158.37      8.86 o 
  -2   8  15      306.57      318.09     10.44 o 
  -1   8  15     1037.41     1054.76     18.86 o 
   0   8  15      103.59      105.23      8.55 o 
   1   8  15     1306.36     1293.82     20.19 o 
   2   8  15     1323.09     1427.82     19.99 o 
   3   8  15       17.74        9.72     13.50 o 
  -6   9  15       16.99        5.96     14.03 o 
  -5   9  15       11.42       31.98     12.17 o 
  -4   9  15        7.98       23.41     10.46 o 
  -3   9  15        3.08       12.03     10.32 o 
  -2   9  15       23.32       21.08      5.28 o 
  -1   9  15       16.55       15.94      7.24 o 
   0   9  15      186.61      207.97     11.63 o 
   1   9  15       26.66       15.47      6.60 o 
   2   9  15       15.40       23.07      6.45 o 
   3   9  15      271.50      174.52     29.32 o 
  -5  10  15       83.35      109.62     15.75 o 
  -4  10  15      104.55      142.82     13.77 o 
  -3  10  15      144.40      147.54     12.89 o 
  -2  10  15       33.39       36.72      5.25 o 
  -1  10  15      266.62      287.73     12.38 o 
   0  10  15      631.27      571.89     25.14 o 
   1  10  15      133.80      143.35     15.22 o 
   2  10  15       74.82       66.21      9.16 o 
   3  10  15        0.08       23.16     15.36 o 
  -5  11  15      667.31      649.03     26.22 o 
  -4  11  15      410.80      386.77     17.22 o 
  -3  11  15       78.32      107.30     13.98 o 
  -2  11  15      812.15      858.06     24.05 o 
  -1  11  15       30.16       38.57      7.04 o 
   0  11  15      471.18      486.86     16.96 o 
   1  11  15      946.80      895.53     15.07 o 
   2  11  15       31.67       35.14      9.44 o 
   3  11  15      535.25      572.94     24.88 o 
  -5  12  15       18.38       -1.36     15.63 o 
  -4  12  15      429.26      443.19     19.36 o 
  -3  12  15      194.17      212.34     16.39 o 
  -2  12  15        3.19       17.06      9.60 o 
  -1  12  15      317.68      309.32     20.22 o 
   0  12  15       68.20       69.73      7.73 o 
   1  12  15        1.24       -3.27      6.53 o 
   2  12  15      494.51      561.30     21.79 o 
  -4  13  15      273.73      306.07     24.07 o 
  -3  13  15      557.38      545.32     20.64 o 
  -2  13  15     1788.95     1929.65     31.29 o 
  -1  13  15       74.51       75.42     23.03 o 
   0  13  15      571.75      546.61     15.77 o 
   1  13  15      629.31      719.58     28.12 o 
   2  13  15       78.90       36.42     14.35 o 
  -4  14  15      415.21      470.19     25.27 o 
  -3  14  15      275.38      304.96     20.82 o 
  -2  14  15      121.73      147.30     20.01 o 
  -1  14  15      642.91      680.65     24.45 o 
   0  14  15      146.28      102.76     11.45 o 
   1  14  15      119.84       92.87     14.96 o 
  -3  15  15       52.72       30.80     17.64 o 
  -2  15  15      104.42      128.04     24.12 o 
  -1  15  15       10.48       18.42     21.52 o 
   0  15  15       26.03       23.68     13.18 o 
  -1  16  15        1.43       -7.19     14.37 o 
  -6   0  16      353.81      337.27     25.75 o 
  -5   0  16     1317.85     1482.95     48.97 o 
  -4   0  16     3286.79     3235.27     43.52 o 
  -3   0  16      460.07      468.44     23.37 o 
  -2   0  16     2333.93     2290.62     43.75 o 
  -1   0  16     1196.33     1162.63     28.01 o 
   0   0  16       53.33       41.92     13.52 o 
   1   0  16     1210.98     1363.44     38.32 o 
   2   0  16      915.32      944.19     35.74 o 
   3   0  16        3.92      -11.23     22.45 o 
   4   0  16      997.05     1035.74     44.27 o 
  -6   1  16      121.22      134.91     11.65 o 
  -5   1  16      259.90      287.82     11.01 o 
  -4   1  16       41.57       45.85      8.50 o 
  -3   1  16     1151.83     1171.89     29.04 o 
  -2   1  16       89.18       92.36      9.38 o 
  -1   1  16      825.64      847.19     17.81 o 
   0   1  16     1137.69     1140.41     21.72 o 
   1   1  16      193.09      150.79     17.34 o 
   2   1  16      176.21      144.01     19.74 o 
   3   1  16      420.44      395.21     45.13 o 
   4   1  16        0.02       -5.51     11.01 o 
  -6   2  16       17.67       22.35     10.05 o 
  -5   2  16      437.38      451.72     26.23 o 
  -4   2  16        1.39        6.24      7.79 o 
  -3   2  16       84.33       88.36      8.94 o 
  -2   2  16       61.54       71.67      8.24 o 
  -1   2  16      267.56      251.25     12.35 o 
   0   2  16       69.89       95.51     13.38 o 
   1   2  16      978.00      964.92     18.90 o 
   2   2  16      333.59      329.83     20.66 o 
   3   2  16       11.78       11.25     12.00 o 
   4   2  16      351.71      365.99     25.52 o 
  -6   3  16      311.03      306.17     23.88 o 
  -5   3  16      472.42      500.98     15.19 o 
  -4   3  16      176.67      195.30      9.40 o 
  -3   3  16      942.53      933.16     16.29 o 
  -2   3  16      528.78      553.36     21.72 o 
  -1   3  16      136.40      128.78      8.89 o 
   0   3  16      630.26      632.13     20.11 o 
   1   3  16      290.85      322.90     16.43 o 
   2   3  16       83.40       59.32     15.38 o 
   3   3  16       49.48       37.85     10.32 o 
   4   3  16        4.21       -1.62      9.42 o 
  -6   4  16        3.10       -4.82     13.65 o 
  -5   4  16       25.04       34.65      7.76 o 
  -4   4  16       89.65       97.81     10.02 o 
  -3   4  16      304.28      316.36     14.97 o 
  -2   4  16      123.41      129.25     10.33 o 
  -1   4  16      169.00      163.27      9.40 o 
   0   4  16       34.63       66.79     10.77 o 
   1   4  16      340.66      392.02     14.82 o 
   2   4  16      218.65      174.04     12.67 o 
   3   4  16       21.36       15.19      8.98 o 
  -6   5  16      116.72       63.01     12.65 o 
  -5   5  16       84.16       66.28      7.87 o 
  -4   5  16        3.71        8.94      8.37 o 
  -3   5  16      866.98      863.62     13.91 o 
  -2   5  16      100.78       70.35      8.39 o 
  -1   5  16      961.75      989.28     19.73 o 
   0   5  16      962.23     1001.16     20.12 o 
   1   5  16       38.52       20.45      7.83 o 
   2   5  16      401.95      399.23     14.01 o 
   3   5  16      401.91      380.60     39.88 o 
  -6   6  16       33.50       50.44     13.35 o 
  -5   6  16      263.79      323.87     15.61 o 
  -4   6  16     1967.33     1900.99     35.87 o 
  -3   6  16      185.67      167.09     18.43 o 
  -2   6  16     1453.74     1423.00     19.56 o 
  -1   6  16     1941.44     1981.44     28.71 o 
   0   6  16      117.87      127.04     12.40 o 
   1   6  16     2073.02     2054.41     30.27 o 
   2   6  16      270.71      268.72     29.31 o 
   3   6  16      182.37      100.79     26.43 o 
  -6   7  16      139.51      199.94     17.38 o 
  -5   7  16       24.45       46.73     11.87 o 
  -4   7  16       44.25       38.76      9.37 o 
  -3   7  16      371.04      368.56     10.23 o 
  -2   7  16       31.82       42.45      6.48 o 
  -1   7  16        4.90        5.79      7.22 o 
   0   7  16       13.35       11.50      8.13 o 
   1   7  16       22.03       26.13     11.13 o 
   2   7  16       81.33       69.30      9.77 o 
   3   7  16       10.42        9.78      8.22 o 
  -5   8  16      107.12      104.92     13.37 o 
  -4   8  16      304.69      299.58     17.77 o 
  -3   8  16      173.80      168.52      6.90 o 
  -2   8  16      112.52      119.12     12.18 o 
  -1   8  16       36.90       76.26      9.08 o 
   0   8  16       58.90       57.16      9.11 o 
   1   8  16        7.53       -2.31      8.81 o 
   2   8  16       49.20       61.07      9.89 o 
   3   8  16       53.76       28.00     17.81 o 
  -5   9  16      628.71      644.22     22.50 o 
  -4   9  16      406.60      365.37     16.10 o 
  -3   9  16     1273.74     1247.22     27.36 o 
  -2   9  16      372.34      376.97     13.67 o 
  -1   9  16     1215.79     1132.98     18.43 o 
   0   9  16     1879.59     1900.50     23.82 o 
   1   9  16      145.81      143.91     13.35 o 
   2   9  16      456.95      426.72     16.81 o 
   3   9  16      217.81      165.68     27.11 o 
  -5  10  16      374.74      387.51     17.44 o 
  -4  10  16      145.22      174.23     19.51 o 
  -3  10  16      133.28      139.75     13.86 o 
  -2  10  16      382.11      366.60     29.08 o 
  -1  10  16      319.11      333.64     11.84 o 
   0  10  16      135.85      105.58     13.47 o 
   1  10  16     1136.95     1180.40     19.78 o 
   2  10  16      344.19      315.13     16.07 o 
  -4  11  16       12.65        5.52     12.28 o 
  -3  11  16       74.91      107.60     13.48 o 
  -2  11  16       19.76       29.88     10.38 o 
  -1  11  16      431.99      459.59     20.56 o 
   0  11  16      201.61      186.01     11.77 o 
   1  11  16       31.36       32.65      8.16 o 
   2  11  16      235.68      248.33     19.65 o 
  -4  12  16      181.83      229.88     27.83 o 
  -3  12  16       41.88       51.89     13.56 o 
  -2  12  16      590.18      656.12     26.10 o 
  -1  12  16        7.68       13.25      8.18 o 
   0  12  16      801.81      815.88     21.60 o 
   1  12  16      679.74      652.08     20.06 o 
  -3  13  16      265.59      286.46     20.21 o 
  -2  13  16      376.13      451.98     24.63 o 
  -1  13  16       54.55       40.71     13.20 o 
   0  13  16      608.66      583.58     26.37 o 
   1  13  16       70.62       49.50     10.63 o 
  -3  14  16       14.81       11.11     20.21 o 
  -2  14  16       24.45       23.12     18.63 o 
  -1  14  16       17.26        8.09     16.03 o 
   0  14  16      119.12      126.59     23.05 o 
  -6   1  17      213.11      174.83     13.73 o 
  -5   1  17      154.78      169.44     11.97 o 
  -4   1  17       88.94       82.02      9.65 o 
  -3   1  17       10.72       15.03      9.19 o 
  -2   1  17      418.86      410.01     18.36 o 
  -1   1  17      112.18      136.95     12.46 o 
   0   1  17       63.25       47.95     12.52 o 
   1   1  17      690.45      627.44     31.60 o 
   2   1  17      286.81      236.75     18.20 o 
   3   1  17       66.63       52.31     13.78 o 
  -6   2  17      622.76      568.88     18.60 o 
  -5   2  17      881.87      898.01     27.90 o 
  -4   2  17       10.15        3.18      6.93 o 
  -3   2  17     1318.48     1375.94     21.02 o 
  -2   2  17      512.62      518.03     12.73 o 
  -1   2  17       29.96       54.22     10.72 o 
   0   2  17     3711.06     3731.24     44.44 o 
   1   2  17     1067.78     1107.28     28.32 o 
   2   2  17      409.29      464.79     20.17 o 
   3   2  17     1052.16     1018.88     24.16 o 
  -6   3  17       58.40       65.81     13.41 o 
  -5   3  17       75.91       53.31     11.13 o 
  -4   3  17       93.91       95.10      9.30 o 
  -3   3  17      304.46      313.41     13.21 o 
  -2   3  17      129.67      108.25      9.73 o 
  -1   3  17      393.84      377.23     13.48 o 
   0   3  17      298.29      296.47     15.80 o 
   1   3  17      113.32      108.47     14.06 o 
   2   3  17      224.80      130.32     31.67 o 
   3   3  17        0.32        1.94     10.11 o 
  -6   4  17      223.91      259.86     23.36 o 
  -5   4  17      979.53      951.40     17.92 o 
  -4   4  17       39.43       41.93      8.33 o 
  -3   4  17     1233.01     1192.16     18.36 o 
  -2   4  17      726.62      730.42     16.25 o 
  -1   4  17        0.34       -4.01      8.02 o 
   0   4  17     1270.22     1192.55     21.54 o 
   1   4  17      460.84      509.44     24.63 o 
   2   4  17        2.96       -3.11     11.32 o 
  -5   5  17        0.10        1.74     13.96 o 
  -4   5  17       21.51       31.86      8.93 o 
  -3   5  17       84.53       95.78      8.98 o 
  -2   5  17      214.88      189.64     11.90 o 
  -1   5  17       21.42       35.42      7.98 o 
   0   5  17      192.30      212.86     13.01 o 
   1   5  17      141.94      148.26     11.77 o 
   2   5  17      109.46       57.47     20.42 o 
   3   5  17      102.67       64.19     17.99 o 
  -5   6  17      365.16      409.03     16.72 o 
  -4   6  17       93.35       61.08      8.32 o 
  -3   6  17      176.47      188.15     14.98 o 
  -2   6  17      219.18      233.39     12.58 o 
  -1   6  17        6.73        1.57      6.48 o 
   0   6  17      138.34      112.91     11.63 o 
   1   6  17      256.07      308.37     27.14 o 
   2   6  17       25.69        6.04      8.51 o 
   3   6  17       48.34       17.82     11.40 o 
  -5   7  17       27.05       18.24     14.75 o 
  -4   7  17      408.69      421.13     17.85 o 
  -3   7  17      793.54      749.14     12.85 o 
  -2   7  17      141.80      160.13     20.38 o 
  -1   7  17     1031.55      979.54     23.94 o 
   0   7  17      150.45      133.14     12.31 o 
   1   7  17      231.90      241.34     14.82 o 
   2   7  17      563.00      544.82     22.66 o 
  -5   8  17      534.31      485.51     45.07 o 
  -4   8  17       28.07       26.16     13.51 o 
  -3   8  17     1053.85      927.89     48.07 o 
  -2   8  17      251.65      278.63     13.58 o 
  -1   8  17      450.77      509.36     13.18 o 
   0   8  17     1682.80     1716.12     24.25 o 
   1   8  17      315.96      303.06     14.53 o 
   2   8  17      173.99      166.61     15.48 o 
  -5   9  17       67.19       73.45     16.45 o 
  -4   9  17       32.89       14.12     11.61 o 
  -3   9  17       18.15       26.30     11.50 o 
  -2   9  17      422.92      360.26     19.23 o 
  -1   9  17       86.22       78.87     12.31 o 
   0   9  17        0.41        3.77      8.73 o 
   1   9  17      105.34      118.95     11.60 o 
   2   9  17        7.42        3.95      7.92 o 
  -4  10  17       20.37       19.30     13.76 o 
  -3  10  17       25.32       55.65     13.02 o 
  -2  10  17       51.43       61.87     13.78 o 
  -1  10  17       42.39       47.59      9.02 o 
   0  10  17       24.39       15.41     10.19 o 
   1  10  17       19.27        7.42      8.79 o 
  -4  11  17      180.68      166.67     17.76 o 
  -3  11  17      281.35      272.83     18.71 o 
  -2  11  17       24.84       42.79     13.87 o 
  -1  11  17      703.94      703.02     35.31 o 
   0  11  17      117.97      101.56     10.94 o 
   1  11  17      106.03      109.87     14.01 o 
  -3  12  17      199.70      228.67     17.42 o 
  -2  12  17      242.79      223.88     16.53 o 
  -1  12  17       52.13       62.65     16.14 o 
   0  12  17      207.05      182.37     11.02 o 
  -2  13  17      244.61      265.24     24.65 o 
  -1  13  17      778.73      805.69     36.44 o 
  -5   0  18      297.10      324.83     38.12 o 
  -4   0  18     1107.87     1029.57     26.05 o 
  -3   0  18     3912.19     3759.80     56.46 o 
  -2   0  18       13.62        5.58     12.16 o 
  -1   0  18     3187.98     3170.45     54.04 o 
   0   0  18     3451.95     3396.09     76.90 o 
   1   0  18       11.25       30.90     23.88 o 
   2   0  18      375.63      295.17     37.78 o 
  -5   1  18        3.89       11.43      8.18 o 
  -4   1  18       17.55       26.58      8.03 o 
  -3   1  18       19.13       25.87      9.98 o 
  -2   1  18      589.93      609.23     16.22 o 
  -1   1  18       21.25       32.77      9.48 o 
   0   1  18       27.27       33.79     12.98 o 
   1   1  18       39.49       21.76     12.16 o 
   2   1  18        8.51       19.56     14.22 o 
  -5   2  18        6.53        4.22      8.58 o 
  -4   2  18       22.93       26.49      9.18 o 
  -3   2  18       56.18       68.87      9.91 o 
  -2   2  18       68.55       59.53     10.54 o 
  -1   2  18      156.66      163.73     13.30 o 
   0   2  18       82.69      103.55     15.74 o 
   1   2  18       10.38       24.60     14.71 o 
   2   2  18       73.18       97.75     15.55 o 
  -5   3  18       38.40       35.54     10.89 o 
  -4   3  18       41.89       48.61     10.55 o 
  -3   3  18       20.41        0.68      7.78 o 
  -2   3  18      248.38      289.10     12.32 o 
  -1   3  18      290.47      352.18     14.54 o 
   0   3  18        7.21       10.86     10.23 o 
   1   3  18        0.60       -1.68     11.39 o 
   2   3  18        1.64       -6.95     13.90 o 
  -5   4  18        0.51       22.33      9.50 o 
  -4   4  18      724.64      724.92     15.88 o 
  -3   4  18      890.17      813.02     18.00 o 
  -2   4  18       14.06       13.57      8.67 o 
  -1   4  18     1037.47     1077.48     25.02 o 
   0   4  18      726.28      685.21     20.13 o 
   1   4  18       14.33       27.42     14.97 o 
   2   4  18      214.63      241.80     19.38 o 
  -5   5  18       45.55       46.41     16.33 o 
  -4   5  18       17.12       10.40      9.29 o 
  -3   5  18       69.32       79.89      8.47 o 
  -2   5  18      654.80      649.01     29.91 o 
  -1   5  18       74.99       87.06     15.89 o 
   0   5  18       25.48       54.19     10.17 o 
   1   5  18      211.28      197.31     20.64 o 
   2   5  18       13.26        5.81      9.29 o 
  -5   6  18       83.74       86.94     16.22 o 
  -4   6  18      819.33      872.24     21.60 o 
  -3   6  18     1293.86     1262.14     21.71 o 
  -2   6  18        0.75       11.54      9.39 o 
  -1   6  18      962.28      977.86     18.03 o 
   0   6  18      939.95      989.08     23.60 o 
   1   6  18       16.05       10.35      8.29 o 
   2   6  18      216.10      170.82     33.50 o 
  -4   7  18      205.23      209.76     17.58 o 
  -3   7  18       22.80       11.98      8.35 o 
  -2   7  18       99.19       73.55     12.34 o 
  -1   7  18        2.12        6.66      7.50 o 
   0   7  18       28.54       37.21     10.02 o 
   1   7  18        1.00       -4.84      9.68 o 
   2   7  18        9.07       -0.38      7.97 o 
  -4   8  18      115.02      111.55     16.51 o 
  -3   8  18        8.23       21.79     13.93 o 
  -2   8  18      182.64      196.36     12.87 o 
  -1   8  18      254.75      236.56     13.63 o 
   0   8  18       20.83        8.12      9.52 o 
   1   8  18        9.83        1.74      9.67 o 
  -4   9  18      149.15      169.10     15.48 o 
  -3   9  18       48.08       50.41     12.52 o 
  -2   9  18      812.72      848.30     25.91 o 
  -1   9  18      400.38      408.68     14.30 o 
   0   9  18       60.46       56.48     10.45 o 
   1   9  18      330.59      339.40     17.84 o 
  -3  10  18      241.49      265.15     17.86 o 
  -2  10  18        0.19       13.49     14.30 o 
  -1  10  18      635.07      628.31     14.80 o 
   0  10  18      448.20      452.25     19.79 o 
  -3  11  18       67.39       87.77     16.59 o 
  -2  11  18      209.31      199.67     17.51 o 
  -1  11  18       13.56       25.32     17.61 o 
   0  11  18       72.28       46.74     12.42 o 
  -5   1  19       17.47       11.95     10.12 o 
  -4   1  19       74.99       94.85     10.07 o 
  -3   1  19      196.69      211.41     11.76 o 
  -2   1  19        0.88       14.45      9.47 o 
  -1   1  19      112.18      142.24     14.45 o 
   0   1  19      146.03      158.94     29.30 o 
   1   1  19        6.89       -0.58     12.90 o 
   2   1  19       99.37       90.40     21.15 o 
  -5   2  19      540.57      495.87     37.23 o 
  -4   2  19     1326.55     1280.58     44.85 o 
  -3   2  19        3.49       -2.61     12.10 o 
  -2   2  19     1160.63     1208.67     21.90 o 
  -1   2  19      914.60      926.53     20.27 o 
   0   2  19        1.64       11.27     13.70 o 
   1   2  19      722.56      686.55     35.88 o 
  -4   3  19       67.01       67.46     12.67 o 
  -3   3  19      334.40      374.58     16.61 o 
  -2   3  19        6.35        9.18      9.69 o 
  -1   3  19       45.80       33.85      9.73 o 
   0   3  19      200.46      260.22     29.51 o 
   1   3  19        2.42        3.16     11.54 o 
  -4   4  19      475.60      496.80     15.78 o 
  -3   4  19       22.32       23.77     10.10 o 
  -2   4  19      175.06      186.05     12.50 o 
  -1   4  19      867.26      925.18     19.80 o 
   0   4  19      155.95      161.76     13.01 o 
   1   4  19      319.43      365.98     31.23 o 
  -4   5  19       74.19       62.96     16.85 o 
  -3   5  19        0.31       -2.18      8.95 o 
  -2   5  19      115.13       75.23     12.88 o 
  -1   5  19        2.74       16.79     14.91 o 
   0   5  19        0.76       16.15     10.33 o 
   1   5  19        2.18        1.64     14.36 o 
  -4   6  19      249.74      280.58     26.27 o 
  -3   6  19      120.15      127.98     12.35 o 
  -2   6  19       11.29       17.37     10.35 o 
  -1   6  19      122.54      126.57     13.44 o 
   0   6  19       74.08      101.49     12.49 o 
   1   6  19        0.74        1.37     12.73 o 
  -4   7  19        1.23       14.25     13.96 o 
  -3   7  19      409.09      405.89     17.63 o 
  -2   7  19      421.53      403.17     19.90 o 
  -1   7  19        7.43        4.71     11.97 o 
   0   7  19      323.78      341.19     18.15 o 
  -3   8  19       19.72       17.23     25.04 o 
  -2   8  19      801.87      888.63     22.99 o 
  -1   8  19      769.24      809.74     24.29 o 
   0   8  19       36.09       43.51     11.03 o 
  -3   9  19       22.83       25.53     15.34 o 
  -2   9  19        4.19        1.71     14.42 o 
  -1   9  19        3.39       -2.64      9.03 o 
  -4   0  20      290.27      353.31     20.60 o 
  -3   0  20      184.84      193.98     19.79 o 
  -2   0  20     1203.15     1272.04     60.29 o 
  -1   0  20      524.45      540.25     34.52 o 
   0   0  20        2.91       26.15     37.96 o 
  -4   1  20       90.63       61.98     11.95 o 
  -3   1  20      162.73      170.88     13.47 o 
  -2   1  20       58.19       90.78     11.94 o 
  -1   1  20       98.45       46.43     13.14 o 
   0   1  20      109.72       58.48     16.22 o 
  -4   2  20        4.99        2.47      8.98 o 
  -3   2  20       92.35      111.66     14.64 o 
  -2   2  20      203.70      207.58     15.50 o 
  -1   2  20       12.76       12.38     11.65 o 
   0   2  20      224.87      260.14     19.65 o 
  -3   3  20      148.39      173.28     16.96 o 
  -2   3  20       26.89       44.61     10.56 o 
  -1   3  20       60.00       46.69     14.29 o 
   0   3  20      173.28      171.70     15.97 o 
  -3   4  20      438.33      456.56     19.53 o 
  -2   4  20      465.05      521.19     24.74 o 
  -1   4  20       17.63       15.04     12.20 o 
   0   4  20       11.72        3.97     10.47 o 
  -3   5  20      267.96      240.51     13.99 o 
  -2   5  20       54.61       71.25     10.87 o 
  -1   5  20      288.85      285.17     18.34 o 
   0   5  20      174.53      161.19     14.86 o 
  -3   6  20      166.11      189.74     26.16 o 
  -2   6  20     1081.74     1145.27     23.39 o 
  -1   6  20      143.13      132.40     13.42 o 
  -2   7  20        0.29        5.58      9.05 o 
  -2   1  21       12.84        8.90     10.81 o 
                                                 
